# Supplementary material for: Bis(2-amino-5-methyl-1,3,4-thia­diazole-κN 3)dichloridocobalt(II)
Source: Acta Crystallogr Sect E Struct Rep Online. 2012 May 16;68(Pt 6):m772. doi: 10.1107/S1600536812020995 (PMC3379105; doi:10.1107/S1600536812020995)
Supplement: Supplementary file 1 [file e-68-0m772-sup1.cif]

##############################################################################
#                                                                            #
# This CIF contains the data in a paper accepted for publication in          #
# Acta Crystallographica Section E. It conforms to the requirements of       #
# Notes for Authors for Acta Crystallographica Section E, and has been       #
# peer reviewed under the auspices of the IUCr Commission on Journals.       #
#                                                                            #
# Full details of the Crystallographic Information File format               #
# are given in the paper "The Crystallographic Information File (CIF):       #
# a New Standard Archive File for Crystallography" by S. R. Hall, F. H.      #
# Allen and I. D. Brown [Acta Cryst. (1991), A47, 655-685].                  #
#                                                                            #
# The current version of the core CIF dictionary is obtainable from          #
# ftp://ftp.iucr.org/pub/cif_core.dic.                                       #
#                                                                            #
# Software is freely available for graphical display of the structure(s)     #
# in this CIF. For information consult the CIF software page                 #
# http://www.iucr.org/resources/cif/software.                                #
#                                                                            #
# This file may be used for bona fide research purposes within the           #
# scientific community so long as proper attribution is given to the journal # 
# article from which it was obtained.                                        #
#                                                                            #
##############################################################################
data_I
_audit_creation_method     SHELXL-97
_chemical_name_systematic
;
Bis(2-amino-5-methyl-1,3,4-thiadiazole-\k<i>N</i>^3^)dichloridocobalt(II)
;
_chemical_name_common     ?
_chemical_formula_moiety     'C6 H10 Cl2 Co N6 S2'
_chemical_formula_sum     'C6 H10 Cl2 Co N6 S2'
_chemical_formula_iupac     '[Co Cl2 (C3 H5 N3 S)2]'
_chemical_formula_weight     360.15
_chemical_melting_point     ?
_symmetry_cell_setting     monoclinic
_symmetry_space_group_name_H-M     'P 21/c'
_symmetry_space_group_name_Hall     '-P 2ybc'
loop_
    _symmetry_equiv_pos_as_xyz
    'x, y, z'
    '-x, y+1/2, -z+1/2'
    '-x, -y, -z'
    'x, -y-1/2, z-1/2'
_cell_length_a     9.124(2)
_cell_length_b     20.180(5)
_cell_length_c     7.2767(19)
_cell_angle_alpha     90.00
_cell_angle_beta     99.479(5)
_cell_angle_gamma     90.00
_cell_volume     1321.5(6)
_cell_formula_units_Z     4
_cell_measurement_reflns_used     5643
_cell_measurement_theta_min     0.670
_cell_measurement_theta_max     0.676
_cell_measurement_temperature     296(2)
_cell_special_details     ?
_exptl_crystal_description     block
_exptl_crystal_colour     blue
_exptl_crystal_size_max     0.20
_exptl_crystal_size_mid     0.20
_exptl_crystal_size_min     0.20
_exptl_crystal_density_diffrn     1.810
_exptl_crystal_density_meas     ?
_exptl_crystal_density_method     'not measured'
_exptl_crystal_F_000     724
_exptl_absorpt_coefficient_mu     2.005
_exptl_absorpt_correction_type     multi-scan
_exptl_absorpt_process_details     '(SADABS; Sheldrick, 1996)'
_exptl_absorpt_correction_T_min     0.670
_exptl_absorpt_correction_T_max     0.676
_exptl_special_details     ?
_diffrn_ambient_temperature     296(2)
_diffrn_radiation_type     MoK\a
_diffrn_radiation_wavelength     0.71073
_diffrn_radiation_source     'fine-focus sealed tube'
_diffrn_radiation_monochromator     graphite
_diffrn_measurement_device_type     'Bruker SMART APEX'
_diffrn_measurement_method     '\w-2\t'
_diffrn_detector_area_resol_mean     8.192
_diffrn_reflns_number     8978
_diffrn_reflns_av_R_equivalents     0.0524
_diffrn_reflns_av_sigmaI/netI     0.0644
_diffrn_reflns_theta_min     2.02
_diffrn_reflns_theta_max     28.20
_diffrn_reflns_theta_full     28.20
_diffrn_measured_fraction_theta_max     0.982
_diffrn_measured_fraction_theta_full     0.982
_diffrn_reflns_limit_h_min     -9
_diffrn_reflns_limit_h_max     12
_diffrn_reflns_limit_k_min     -26
_diffrn_reflns_limit_k_max     26
_diffrn_reflns_limit_l_min     -8
_diffrn_reflns_limit_l_max     9
_diffrn_standards_number     0
_diffrn_standards_interval_count     ?
_diffrn_standards_interval_time     ?
_diffrn_standards_decay_%     ?
_refine_special_details
;
Refinement of <i>F</i>^2^ against ALL reflections. The weighted <i>R</i>-factor
<i>wR</i> and goodness of fit <i>S</i> are based on <i>F</i>^2^, conventional
<i>R</i>-factors <i>R</i> are based on <i>F</i>, with <i>F</i> set to zero for
negative <i>F</i>^2^. The threshold expression of <i>F</i>^2^ >
\s(<i>F</i>^2^) is used only for calculating <i>R</i>-factors(gt) <i>etc</i>.
and is not relevant to the choice of reflections for refinement.
<i>R</i>-factors based on <i>F</i>^2^ are statistically about twice as large
as those based on <i>F</i>, and <i>R</i>- factors based on ALL data will be
even larger.
;
_reflns_number_total     3194
_reflns_number_gt     2125
_reflns_threshold_expression     I>2\s(I)
_refine_ls_structure_factor_coef     Fsqd
_refine_ls_matrix_type     full
_refine_ls_R_factor_all     0.0830
_refine_ls_R_factor_gt     0.0451
_refine_ls_wR_factor_gt     0.0971
_refine_ls_wR_factor_ref     0.1104
_refine_ls_goodness_of_fit_ref     1.036
_refine_ls_restrained_S_all     1.036
_refine_ls_number_reflns     3194
_refine_ls_number_parameters     156
_refine_ls_number_restraints     0
_refine_ls_number_constraints     ?
_refine_ls_hydrogen_treatment     constr
_refine_ls_weighting_scheme     calc
_refine_ls_weighting_details
         'calc w=1/[\s^2^(Fo^2^)+(0.0470P)^2^+0.1324P] where P=(Fo^2^+2Fc^2^)/3'
_atom_sites_solution_hydrogens     geom
_atom_sites_solution_primary     direct
_atom_sites_solution_secondary     difmap
_refine_ls_shift/su_max     0.000
_refine_ls_shift/su_mean     0.000
_refine_diff_density_max     0.468
_refine_diff_density_min     -0.601
_refine_ls_extinction_method     none
_refine_ls_extinction_coef     ?
loop_
    _atom_type_symbol
    _atom_type_description
    _atom_type_scat_dispersion_real
    _atom_type_scat_dispersion_imag
    _atom_type_scat_source
    'C' 'C' 0.0033 0.0016
                         'International Tables Vol C Tables 4.2.6.8 and 6.1.1.4'
    'H' 'H' 0.0000 0.0000
                         'International Tables Vol C Tables 4.2.6.8 and 6.1.1.4'
    'N' 'N' 0.0061 0.0033
                         'International Tables Vol C Tables 4.2.6.8 and 6.1.1.4'
    'S' 'S' 0.1246 0.1234
                         'International Tables Vol C Tables 4.2.6.8 and 6.1.1.4'
    'Co' 'Co' 0.3494 0.9721
                         'International Tables Vol C Tables 4.2.6.8 and 6.1.1.4'
    'Cl' 'Cl' 0.1484 0.1585
                         'International Tables Vol C Tables 4.2.6.8 and 6.1.1.4'
_computing_data_collection     'SMART (Bruker, 2001)'
_computing_cell_refinement     'SAINT (Bruker, 2001)'
_computing_data_reduction     'SAINT (Bruker, 2001)'
_computing_structure_solution     'SHELXS97 (Sheldrick, 2008)'
_computing_structure_refinement     'SHELXL97 (Sheldrick, 2008)'
_computing_molecular_graphics     'OLEX2 (Dolomanov <i>et al.</i>, 2009)'
_computing_publication_material     'publCIF (Westrip, 2010)'
loop_
    _atom_site_type_symbol
    _atom_site_label
    _atom_site_fract_x
    _atom_site_fract_y
    _atom_site_fract_z
    _atom_site_U_iso_or_equiv
    _atom_site_adp_type
    _atom_site_calc_flag
    _atom_site_refinement_flags
    _atom_site_occupancy
    _atom_site_symmetry_multiplicity
    _atom_site_disorder_assembly
    _atom_site_disorder_group
    Co Co1 0.15275(5) 0.62934(2) 0.21631(7) 0.02936(16) Uani d . 1 1 . .
    S S2 0.52153(11) 0.77737(5) 0.39642(15) 0.0386(3) Uani d . 1 1 . .
    S S1 0.26820(12) 0.44424(5) -0.08418(15) 0.0391(3) Uani d . 1 1 . .
    Cl Cl1 0.06975(11) 0.58762(5) 0.46557(14) 0.0410(3) Uani d . 1 1 . .
    Cl Cl2 -0.02720(11) 0.68410(5) 0.02491(16) 0.0457(3) Uani d . 1 1 . .
    C C1 0.3446(4) 0.75138(19) 0.3006(5) 0.0320(8) Uani d . 1 1 . .
    N N3 0.3324(3) 0.68679(14) 0.2864(4) 0.0302(7) Uani d . 1 1 . .
    N N5 0.2217(3) 0.55309(15) 0.0748(4) 0.0303(7) Uani d . 1 1 . .
    N N6 0.3037(3) 0.56944(15) -0.0648(5) 0.0337(7) Uani d . 1 1 . .
    N N4 0.4654(3) 0.65406(15) 0.3519(5) 0.0352(8) Uani d . 1 1 . .
    C C6 0.1944(4) 0.48894(18) 0.0809(5) 0.0293(8) Uani d . 1 1 . .
    C C7 0.3353(4) 0.5187(2) -0.1557(5) 0.0336(9) Uani d . 1 1 . .
    C C8 0.5721(4) 0.69334(19) 0.4114(5) 0.0355(9) Uani d . 1 1 . .
    N N1 0.1191(4) 0.46049(16) 0.2013(5) 0.0434(9) Uani d . 1 1 . .
    H H1A 0.0845 0.4842 0.2825 0.052 Uiso calc R 1 1 . .
    H H1B 0.1050 0.4183 0.1981 0.052 Uiso calc R 1 1 . .
    N N2 0.2347(4) 0.79357(16) 0.2434(5) 0.0460(9) Uani d . 1 1 . .
    H H2A 0.1488 0.7789 0.1933 0.055 Uiso calc R 1 1 . .
    H H2B 0.2494 0.8355 0.2565 0.055 Uiso calc R 1 1 . .
    C C20 0.4198(5) 0.5212(2) -0.3141(6) 0.0453(11) Uani d . 1 1 . .
    H H20A 0.4970 0.4884 -0.2961 0.068 Uiso calc R 1 1 . .
    H H20B 0.4632 0.5643 -0.3198 0.068 Uiso calc R 1 1 . .
    H H20C 0.3538 0.5125 -0.4285 0.068 Uiso calc R 1 1 . .
    C C21 0.7265(5) 0.6726(2) 0.4872(7) 0.0552(13) Uani d . 1 1 . .
    H H21A 0.7922 0.6872 0.4051 0.083 Uiso calc R 1 1 . .
    H H21B 0.7307 0.6252 0.4976 0.083 Uiso calc R 1 1 . .
    H H21C 0.7563 0.6920 0.6081 0.083 Uiso calc R 1 1 . .
loop_
    _atom_site_aniso_label
    _atom_site_aniso_U_11
    _atom_site_aniso_U_22
    _atom_site_aniso_U_33
    _atom_site_aniso_U_12
    _atom_site_aniso_U_13
    _atom_site_aniso_U_23
    Co1 0.0291(3) 0.0241(3) 0.0352(3) -0.0010(2) 0.0060(2) -0.0012(2)
    S2 0.0437(6) 0.0292(5) 0.0425(6) -0.0096(4) 0.0060(5) -0.0050(5)
    S1 0.0487(6) 0.0273(5) 0.0421(6) 0.0026(4) 0.0100(5) -0.0051(5)
    Cl1 0.0442(5) 0.0428(6) 0.0381(6) -0.0072(4) 0.0129(4) -0.0008(5)
    Cl2 0.0433(6) 0.0360(6) 0.0541(7) 0.0069(5) -0.0029(5) 0.0033(5)
    C1 0.039(2) 0.0279(19) 0.031(2) -0.0037(17) 0.0099(17) -0.0030(17)
    N3 0.0303(16) 0.0216(15) 0.0387(19) 0.0003(13) 0.0054(13) 0.0001(14)
    N5 0.0328(16) 0.0271(17) 0.0315(18) 0.0015(13) 0.0066(13) 0.0005(14)
    N6 0.0374(17) 0.0279(17) 0.0368(19) -0.0001(14) 0.0092(14) 0.0041(15)
    N4 0.0330(17) 0.0275(16) 0.045(2) -0.0003(14) 0.0046(15) 0.0001(16)
    C6 0.0294(18) 0.0277(19) 0.029(2) 0.0011(15) -0.0004(15) 0.0013(16)
    C7 0.035(2) 0.035(2) 0.031(2) 0.0025(17) 0.0041(16) 0.0003(18)
    C8 0.038(2) 0.033(2) 0.036(2) -0.0038(17) 0.0065(17) 0.0000(18)
    N1 0.057(2) 0.0255(17) 0.050(2) -0.0062(16) 0.0168(18) 0.0004(16)
    N2 0.047(2) 0.0247(17) 0.065(3) 0.0031(16) 0.0032(18) -0.0034(18)
    C20 0.044(2) 0.058(3) 0.037(2) 0.008(2) 0.0165(19) 0.000(2)
    C21 0.041(2) 0.054(3) 0.067(3) 0.003(2) -0.003(2) -0.005(3)
_geom_special_details
;
All e.s.d.'s (except the e.s.d. in the dihedral angle between two l.s. planes)
are estimated using the full covariance matrix. The cell e.s.d.'s are taken
into account individually in the estimation of e.s.d.'s in distances, angles
and torsion angles; correlations between e.s.d.'s in cell parameters are only
used when they are defined by crystal symmetry. An approximate (isotropic)
treatment of cell e.s.d.'s is used for estimating e.s.d.'s involving l.s.
planes.
;
loop_
    _geom_bond_atom_site_label_1
    _geom_bond_atom_site_label_2
    _geom_bond_site_symmetry_2
    _geom_bond_distance
    _geom_bond_publ_flag
    Co1 N3 . 2.004(3) ?
    Co1 N5 . 2.009(3) ?
    Co1 Cl1 . 2.2416(12) ?
    Co1 Cl2 . 2.2590(12) ?
    S2 C1 . 1.731(4) ?
    S2 C8 . 1.756(4) ?
    S1 C6 . 1.725(4) ?
    S1 C7 . 1.735(4) ?
    C1 N3 . 1.311(5) ?
    C1 N2 . 1.329(5) ?
    N3 N4 . 1.395(4) ?
    N5 C6 . 1.320(4) ?
    N5 N6 . 1.397(4) ?
    N6 C7 . 1.277(5) ?
    N4 C8 . 1.275(5) ?
    C6 N1 . 1.330(5) ?
    C7 C20 . 1.490(5) ?
    C8 C21 . 1.486(5) ?
    N1 H1A . 0.8600 ?
    N1 H1B . 0.8600 ?
    N2 H2A . 0.8600 ?
    N2 H2B . 0.8600 ?
    C20 H20A . 0.9600 ?
    C20 H20B . 0.9600 ?
    C20 H20C . 0.9600 ?
    C21 H21A . 0.9600 ?
    C21 H21B . 0.9600 ?
    C21 H21C . 0.9600 ?
loop_
    _geom_angle_atom_site_label_1
    _geom_angle_atom_site_label_2
    _geom_angle_atom_site_label_3
    _geom_angle_site_symmetry_1
    _geom_angle_site_symmetry_3
    _geom_angle
    _geom_angle_publ_flag
    N3 Co1 N5 . . 105.16(12) ?
    N3 Co1 Cl1 . . 112.50(10) ?
    N5 Co1 Cl1 . . 107.63(9) ?
    N3 Co1 Cl2 . . 110.78(9) ?
    N5 Co1 Cl2 . . 108.41(9) ?
    Cl1 Co1 Cl2 . . 111.99(5) ?
    C1 S2 C8 . . 87.17(18) ?
    C6 S1 C7 . . 87.32(18) ?
    N3 C1 N2 . . 124.2(3) ?
    N3 C1 S2 . . 113.2(3) ?
    N2 C1 S2 . . 122.5(3) ?
    C1 N3 N4 . . 112.7(3) ?
    C1 N3 Co1 . . 130.6(3) ?
    N4 N3 Co1 . . 116.2(2) ?
    C6 N5 N6 . . 112.5(3) ?
    C6 N5 Co1 . . 131.1(3) ?
    N6 N5 Co1 . . 116.2(2) ?
    C7 N6 N5 . . 112.4(3) ?
    C8 N4 N3 . . 113.2(3) ?
    N5 C6 N1 . . 124.5(4) ?
    N5 C6 S1 . . 113.1(3) ?
    N1 C6 S1 . . 122.4(3) ?
    N6 C7 C20 . . 124.3(4) ?
    N6 C7 S1 . . 114.7(3) ?
    C20 C7 S1 . . 120.9(3) ?
    N4 C8 C21 . . 125.1(4) ?
    N4 C8 S2 . . 113.7(3) ?
    C21 C8 S2 . . 121.2(3) ?
    C6 N1 H1A . . 120.0 ?
    C6 N1 H1B . . 120.0 ?
    H1A N1 H1B . . 120.0 ?
    C1 N2 H2A . . 120.0 ?
    C1 N2 H2B . . 120.0 ?
    H2A N2 H2B . . 120.0 ?
    C7 C20 H20A . . 109.5 ?
    C7 C20 H20B . . 109.5 ?
    H20A C20 H20B . . 109.5 ?
    C7 C20 H20C . . 109.5 ?
    H20A C20 H20C . . 109.5 ?
    H20B C20 H20C . . 109.5 ?
    C8 C21 H21A . . 109.5 ?
    C8 C21 H21B . . 109.5 ?
    H21A C21 H21B . . 109.5 ?
    C8 C21 H21C . . 109.5 ?
    H21A C21 H21C . . 109.5 ?
    H21B C21 H21C . . 109.5 ?
loop_
    _geom_torsion_atom_site_label_1
    _geom_torsion_atom_site_label_2
    _geom_torsion_atom_site_label_3
    _geom_torsion_atom_site_label_4
    _geom_torsion_site_symmetry_1
    _geom_torsion_site_symmetry_2
    _geom_torsion_site_symmetry_3
    _geom_torsion_site_symmetry_4
    _geom_torsion
    _geom_torsion_publ_flag
    C8 S2 C1 N3 . . . . 0.3(3) ?
    C8 S2 C1 N2 . . . . -178.0(4) ?
    N2 C1 N3 N4 . . . . 178.2(3) ?
    S2 C1 N3 N4 . . . . -0.1(4) ?
    N2 C1 N3 Co1 . . . . -10.0(6) ?
    S2 C1 N3 Co1 . . . . 171.75(19) ?
    N5 Co1 N3 C1 . . . . 145.3(3) ?
    Cl1 Co1 N3 C1 . . . . -97.9(3) ?
    Cl2 Co1 N3 C1 . . . . 28.3(4) ?
    N5 Co1 N3 N4 . . . . -43.2(3) ?
    Cl1 Co1 N3 N4 . . . . 73.7(3) ?
    Cl2 Co1 N3 N4 . . . . -160.1(2) ?
    N3 Co1 N5 C6 . . . . 137.7(3) ?
    Cl1 Co1 N5 C6 . . . . 17.5(4) ?
    Cl2 Co1 N5 C6 . . . . -103.8(3) ?
    N3 Co1 N5 N6 . . . . -47.8(3) ?
    Cl1 Co1 N5 N6 . . . . -168.0(2) ?
    Cl2 Co1 N5 N6 . . . . 70.7(2) ?
    C6 N5 N6 C7 . . . . -0.4(4) ?
    Co1 N5 N6 C7 . . . . -175.9(3) ?
    C1 N3 N4 C8 . . . . -0.3(5) ?
    Co1 N3 N4 C8 . . . . -173.4(3) ?
    N6 N5 C6 N1 . . . . 179.7(3) ?
    Co1 N5 C6 N1 . . . . -5.7(6) ?
    N6 N5 C6 S1 . . . . 0.2(4) ?
    Co1 N5 C6 S1 . . . . 174.85(18) ?
    C7 S1 C6 N5 . . . . 0.0(3) ?
    C7 S1 C6 N1 . . . . -179.5(3) ?
    N5 N6 C7 C20 . . . . 179.1(3) ?
    N5 N6 C7 S1 . . . . 0.3(4) ?
    C6 S1 C7 N6 . . . . -0.2(3) ?
    C6 S1 C7 C20 . . . . -179.0(3) ?
    N3 N4 C8 C21 . . . . -179.3(4) ?
    N3 N4 C8 S2 . . . . 0.6(4) ?
    C1 S2 C8 N4 . . . . -0.5(3) ?
    C1 S2 C8 C21 . . . . 179.4(4) ?
loop_
    _geom_hbond_atom_site_label_D
    _geom_hbond_atom_site_label_H
    _geom_hbond_atom_site_label_A
    _geom_hbond_site_symmetry_A
    _geom_hbond_distance_DH
    _geom_hbond_distance_HA
    _geom_hbond_distance_DA
    _geom_hbond_angle_DHA
    _geom_hbond_publ_flag
    N1 H1A Cl1 . 0.86 2.49 3.281(4) 153 yes
    N2 H2A Cl2 . 0.86 2.66 3.445(4) 152 yes
    N2 H2B Cl1 4_575 0.86 2.90 3.331(4) 113 no
    N2 H2B N6 4_576 0.86 2.32 3.114(5) 153 yes
    N1 H1B Cl2 3_565 0.86 2.65 3.387(4) 144 yes
    N1 H1A Cl1 3_566 0.86 2.88 3.341(3) 115 no
_iucr_refine_instructions_details
;
TITL 1 in P2(1)/c
CELL 0.71073 9.124 20.1804 7.2767 90 99.479 90
ZERR 4 0.0024 0.0053 0.0019 0 0.005 0
LATT 1
SYMM -X,0.5+Y,0.5-Z
SFAC C  H  N  S  Co Cl
UNIT 24 40 24 8 4 8
L.S. 4
ACTA
BOND $H
FMAP 2
PLAN 20
htab 2
conf
htab N1 Cl1
htab N2 Cl2
htab N2 Cl1_$4
eqiv $4 x, -y+3/2, z-1/2
htab N2 N6_$3
eqiv $3 x, -y+3/2, z+1/2
htab N1 Cl2_$2
eqiv $2 -x, -y+1, -z
htab N1 Cl1_$1
eqiv $1 -x, -y+1, -z+1
WGHT  0.047000  0.132400
FVAR  0.151050
TEMP 23
Co1    5   0.152753  0.629342  0.216307 11.000000  0.029060  0.024110 =
           0.035170 -0.001230  0.006040 -0.000970
S2     4   0.521531  0.777372  0.396424 11.000000  0.043740  0.029160 =
           0.042490 -0.005010  0.005980 -0.009650
S3     4   0.268202  0.444241 -0.084176 11.000000  0.048670  0.027260 =
           0.042100 -0.005120  0.010010  0.002610
Cl1    6   0.069746  0.587620  0.465569 11.000000  0.044220  0.042810 =
           0.038070 -0.000790  0.012940 -0.007210
Cl2    6  -0.027202  0.684095  0.024915 11.000000  0.043250  0.036020 =
           0.054100  0.003340 -0.002920  0.006870
C1     1   0.344551  0.751383  0.300581 11.000000  0.038720  0.027920 =
           0.030790 -0.002990  0.009850 -0.003740
N3     3   0.332398  0.686793  0.286357 11.000000  0.030340  0.021590 =
           0.038680  0.000130  0.005430  0.000270
N5     3   0.221693  0.553086  0.074831 11.000000  0.032850  0.027090 =
           0.031470  0.000540  0.006590  0.001480
N6     3   0.303735  0.569440 -0.064769 11.000000  0.037430  0.027860 =
           0.036790  0.004090  0.009240 -0.000080
N4     3   0.465427  0.654061  0.351861 11.000000  0.032990  0.027450 =
           0.044620  0.000090  0.004580 -0.000350
C6     1   0.194377  0.488938  0.080865 11.000000  0.029400  0.027710 =
           0.029160  0.001290 -0.000400  0.001100
C7     1   0.335252  0.518734 -0.155724 11.000000  0.035010  0.034830 =
           0.030520  0.000260  0.004050  0.002500
C8     1   0.572098  0.693339  0.411415 11.000000  0.037790  0.032510 =
           0.036280 -0.000050  0.006540 -0.003780
N1     3   0.119071  0.460494  0.201336 11.000000  0.057320  0.025510 =
           0.050020  0.000420  0.016760 -0.006170
AFIX 93
H1A    2   0.084458  0.484249  0.282478 11.000000 -1.200000
H1B    2   0.104984  0.418344  0.198102 11.000000 -1.200000
AFIX 0
N2     3   0.234647  0.793567  0.243404 11.000000  0.046630  0.024720 =
           0.064740 -0.003410  0.003160  0.003120
AFIX 93
H2A    2   0.148810  0.778915  0.193318 11.000000 -1.200000
H2B    2   0.249358  0.835519  0.256488 11.000000 -1.200000
AFIX 0
C20    1   0.419833  0.521187 -0.314103 11.000000  0.044420  0.058050 =
           0.036750  0.000150  0.016520  0.007870
AFIX 137
H20A   2   0.497012  0.488357 -0.296104 11.000000 -1.500000
H20B   2   0.463213  0.564324 -0.319800 11.000000 -1.500000
H20C   2   0.353780  0.512461 -0.428471 11.000000 -1.500000
AFIX 0
C21    1   0.726450  0.672579  0.487249 11.000000  0.040790  0.054200 =
           0.066860 -0.004650 -0.002550  0.002840
AFIX 137
H21A   2   0.792171  0.687165  0.405101 11.000000 -1.500000
H21B   2   0.730655  0.625167  0.497577 11.000000 -1.500000
H21C   2   0.756258  0.691990  0.608069 11.000000 -1.500000
AFIX 0
HKLF 4
END
;
data_global
_journal_date_recd_electronic     2012-04-24
_journal_date_accepted     2012-05-09
_journal_name_full     'Acta Crystallographica, Section E'
_journal_year     2012
_journal_volume     68
_journal_issue      6
_journal_page_first     m772
_journal_page_last     m772
_journal_paper_category     QM
_journal_paper_doi     10.1107/S1600536812020995
_journal_coeditor_code     ZS2204
_publ_contact_author_name     Zhi-Liang,Liu
_publ_contact_author_address
;
College of Chemistry and Chemical Engineering
Inner Mongolia University
Hohhot
People's Republic of China
;
_publ_contact_author_email     cezlliu@imu.edu.cn
_publ_contact_author_fax     +86-471-4992147
_publ_contact_author_phone     +86-471-4992147
_publ_section_title
;
Bis(2-amino-5-methyl-1,3,4-thiadiazole-\k<i>N</i>^3^)dichloridocobalt(II)
;
loop_
    _publ_author_name
    _publ_author_footnote
    _publ_author_address
    'Song, Ye' .
;
College of Chemistry and Chemical Engineering
Inner Mongolia University
Hohhot
People's Republic of China
;
    'Ji, Yu-Fei' .
;
College of Chemistry and Chemical Engineering
Inner Mongolia University
Hohhot
People's Republic of China
;
    'Kang, Min-Yan' .
;
College of Chemistry and Chemical Engineering
Inner Mongolia University
Hohhot
People's Republic of China
;
    'Liu, Zhi-Liang' .
;
College of Chemistry and Chemical Engineering
Inner Mongolia University
Hohhot
People's Republic of China
;
_publ_section_synopsis     .
