# Supplementary material for: Bis(2-amino-5-methyl-1,3,4-thia­diazole-κN 3)dichloridocobalt(II)
Source: Acta Crystallogr Sect E Struct Rep Online. 2012 May 16;68(Pt 6):m772. doi: 10.1107/S1600536812020995 (PMC3379105; doi:10.1107/S1600536812020995)
Supplement: Supplementary file 2 [file e-68-0m772-Isup2.hkl]

# 
# h,k,l, Fc-squared, Fo-squared, sigma(Fo-squared) and status flag 
# 
data_I
_shelx_title ' 1 in P2(1)/c' 
_shelx_refln_list_code          4 
_shelx_F_calc_maximum      214.00 
_exptl_crystal_F_000       724.00 
_reflns_d_resolution_high  0.7521 
 
loop_ 
 _symmetry_equiv_pos_as_xyz 
 'x, y, z' 
 '-x, y+1/2, -z+1/2' 
 '-x, -y, -z' 
 'x, -y-1/2, z-1/2' 
 
_cell_length_a     9.1240 
_cell_length_b    20.1804 
_cell_length_c     7.2767 
_cell_angle_alpha  90.000 
_cell_angle_beta   99.479 
_cell_angle_gamma  90.000 
 
_shelx_F_squared_multiplier     1.000 
 
loop_ 
 _refln_index_h 
 _refln_index_k 
 _refln_index_l 
 _refln_F_squared_calc 
 _refln_F_squared_meas 
 _refln_F_squared_sigma 
 _refln_observed_status 
   1   0   0     1223.50     1275.46     28.15 o 
   2   0   0      687.00      641.00     43.40 o 
   3   0   0     2286.43     2054.65     77.37 o 
   4   0   0     1425.24     1426.52     44.43 o 
   5   0   0     1582.34     1549.40     51.45 o 
   6   0   0     1397.96     1371.87     70.36 o 
   8   0   0        0.21       16.96     22.20 o 
   9   0   0      498.27      536.61     42.52 o 
  10   0   0      888.40      986.32     83.73 o 
  11   0   0       58.50      126.25     46.47 o 
   1   1   0     8420.30     8456.82    113.92 o 
   2   1   0     2828.22     2679.62     41.85 o 
   3   1   0        3.21        4.76      7.28 o 
   4   1   0      134.85      126.31     11.59 o 
   5   1   0     8066.74     8176.33    122.06 o 
   6   1   0       18.36       10.18     12.14 o 
   7   1   0        0.47       46.91     31.56 o 
   8   1   0       10.18      138.75     30.32 o 
   9   1   0       63.38       66.93     18.72 o 
  10   1   0        0.30      -15.58     19.48 o 
  11   1   0      872.82     1045.07     63.85 o 
   0   2   0        4.79       10.39      2.87 o 
   1   2   0     3796.16     3654.16     57.65 o 
   2   2   0    10782.17    10743.12    147.35 o 
   3   2   0       44.33       51.74      8.22 o 
   4   2   0     1658.79     1727.44     35.16 o 
   5   2   0       97.97      101.16     12.67 o 
   6   2   0     2315.22     2420.99     49.90 o 
   7   2   0       15.83       23.60     26.52 o 
   8   2   0      235.62      248.03     26.99 o 
   9   2   0       33.44       31.24     19.48 o 
  10   2   0       52.06       46.52     22.56 o 
  11   2   0       20.08       42.76     27.58 o 
   1   3   0     1598.29     1781.44     33.00 o 
   2   3   0     4978.96     5072.35     73.56 o 
   3   3   0    10595.45    10527.02    147.22 o 
   4   3   0      740.08      790.98     23.43 o 
   5   3   0       69.21       82.22     11.84 o 
   6   3   0       50.00       42.59     12.64 o 
   7   3   0     2339.83     2451.49     75.08 o 
   8   3   0       32.38       91.81     37.45 o 
   9   3   0       27.58       19.96     18.62 o 
  10   3   0       77.26       82.92     23.55 o 
  11   3   0       20.87       26.35     29.59 o 
   0   4   0       23.99       35.83      6.79 o 
   1   4   0    17530.61    16743.35    234.96 o 
   2   4   0       30.62       40.00      8.49 o 
   3   4   0     2187.97     2063.55     37.17 o 
   4   4   0     3093.75     2941.69     51.14 o 
   5   4   0        0.19       -7.06      8.85 o 
   6   4   0      348.11      401.68     23.37 o 
   7   4   0     1772.94     1823.42     45.31 o 
   8   4   0       31.33       27.74     18.84 o 
   9   4   0      900.43      991.71     45.71 o 
  10   4   0      647.62      703.76     42.74 o 
  11   4   0       34.93       69.91     30.88 o 
   1   5   0     2092.08     1988.07     58.53 o 
   2   5   0     4675.04     4550.18     77.77 o 
   3   5   0       13.87       30.47      6.93 o 
   4   5   0     4888.06     5024.68     78.63 o 
   5   5   0     1216.77     1104.48     41.26 o 
   6   5   0     4861.40     4837.15     81.83 o 
   7   5   0       39.79       59.55     15.48 o 
   8   5   0      422.60      418.56     32.14 o 
   9   5   0      967.87      939.96     45.29 o 
  10   5   0      507.55      483.87     36.58 o 
  11   5   0       38.52       34.72     29.33 o 
   0   6   0      348.89      376.86     54.58 o 
   1   6   0        6.78       17.42      7.77 o 
   2   6   0      107.02      106.56     10.40 o 
   3   6   0        2.21        0.41      6.24 o 
   4   6   0       10.51        6.98      7.99 o 
   5   6   0     2538.36     2443.85     47.87 o 
   6   6   0     1108.53     1310.07     44.55 o 
   7   6   0      872.65      834.00     32.53 o 
   8   6   0       14.99       42.14     18.80 o 
   9   6   0      130.55      124.19     24.30 o 
  10   6   0        2.67       17.94     21.30 o 
  11   6   0       17.89       23.17     28.82 o 
   1   7   0     6305.71     6072.90     80.59 o 
   2   7   0    10421.62    10116.98    149.24 o 
   3   7   0     1225.22     1267.06     35.76 o 
   4   7   0     1075.94     1003.28     27.01 o 
   5   7   0       21.89        7.95      9.58 o 
   6   7   0       18.60       34.47     12.24 o 
   7   7   0       33.18       30.83     18.23 o 
   8   7   0     2511.98     2379.05     67.30 o 
   9   7   0      215.53      228.67     28.43 o 
  10   7   0       28.85       35.22     27.38 o 
  11   7   0       62.56       84.43     32.20 o 
   0   8   0     3197.51     3572.38     88.62 o 
   1   8   0       87.88       96.67      9.03 o 
   2   8   0       13.31       27.33     10.29 o 
   3   8   0    13063.98    12645.37    186.51 o 
   4   8   0    10410.89    10150.60    147.17 o 
   5   8   0      154.52      159.20     14.24 o 
   6   8   0     3628.98     3611.30     66.12 o 
   7   8   0      152.49      144.95     22.43 o 
   8   8   0        5.53       21.77     19.33 o 
   9   8   0      148.37      131.81     25.63 o 
  10   8   0      282.04      255.53     38.73 o 
  11   8   0       16.15       29.25     30.02 o 
   1   9   0      953.95      828.51     21.94 o 
   2   9   0       50.58       36.40     11.29 o 
   3   9   0      464.11      548.50     25.64 o 
   4   9   0     3294.47     3206.73     53.81 o 
   5   9   0     1539.52     1411.80     35.04 o 
   6   9   0      151.44      140.08     21.31 o 
   7   9   0      622.09      582.60     36.06 o 
   8   9   0     1713.80     1628.13     56.27 o 
   9   9   0     1067.28     1089.68     71.45 o 
  10   9   0      141.06      151.89     34.37 o 
  11   9   0       43.41       62.31     32.39 o 
   0  10   0       44.03       55.73     13.85 o 
   1  10   0      750.65      713.26     27.32 o 
   2  10   0     4015.70     3783.57     67.52 o 
   3  10   0      902.00      905.40     31.80 o 
   4  10   0       11.58       17.21      8.83 o 
   5  10   0      437.54      404.52     40.15 o 
   6  10   0        0.71        7.61     16.93 o 
   7  10   0      686.96      697.47     41.22 o 
   8  10   0      315.36      371.25     40.80 o 
   9  10   0       16.23       25.29     27.96 o 
  10  10   0       70.22       99.58     33.10 o 
  11  10   0       32.90       83.73     50.41 o 
   1  11   0     1000.76      897.65     28.48 o 
   2  11   0      248.44      253.30     17.21 o 
   3  11   0      747.83      719.29     29.69 o 
   4  11   0       46.00       21.92     14.88 o 
   5  11   0      291.89      286.08     25.52 o 
   6  11   0       59.67      119.60     38.21 o 
   7  11   0      159.66      170.38     25.66 o 
   8  11   0      668.61      665.40     50.98 o 
   9  11   0      120.64      169.48     36.82 o 
  10  11   0        0.11       23.00     29.40 o 
   0  12   0     2392.12     2575.16     79.82 o 
   1  12   0       18.61       16.05     10.44 o 
   2  12   0     1857.31     1874.82     45.68 o 
   3  12   0     7024.48     6691.43    111.42 o 
   4  12   0      186.49      201.93     20.67 o 
   5  12   0       41.98       61.04     18.64 o 
   6  12   0      892.04      925.91     43.44 o 
   7  12   0     1485.13     1395.42     66.57 o 
   8  12   0      802.61      765.98     54.25 o 
   9  12   0       86.65       84.11     31.37 o 
  10  12   0      141.89      180.68     37.45 o 
   1  13   0      495.06      487.68     21.56 o 
   2  13   0     5091.84     5057.15     89.52 o 
   3  13   0       41.37       36.17     15.62 o 
   4  13   0     2233.53     2143.30     59.52 o 
   5  13   0     1617.54     1602.42     53.26 o 
   6  13   0       33.99       41.64     28.67 o 
   7  13   0      192.62      227.06     37.93 o 
   8  13   0      864.30      847.58     57.21 o 
   9  13   0      128.60      180.32     36.85 o 
  10  13   0      147.61      190.43     38.11 o 
   0  14   0      383.82      425.17     37.80 o 
   1  14   0      769.12      646.89     25.83 o 
   2  14   0      188.52      183.00     19.34 o 
   3  14   0     3523.01     3449.06     70.15 o 
   4  14   0       58.39       46.79     19.60 o 
   5  14   0      384.85      394.78     32.21 o 
   6  14   0       36.29       72.99     30.38 o 
   7  14   0        4.51       -8.14     26.46 o 
   8  14   0       12.09       42.47     29.68 o 
   9  14   0      135.36      171.17     37.47 o 
  10  14   0        4.31       29.91     31.12 o 
   1  15   0      215.73      209.32     17.54 o 
   2  15   0        1.89       -8.77     16.90 o 
   3  15   0      145.89      128.24     22.12 o 
   4  15   0     2068.15     2030.76     60.24 o 
   5  15   0     2587.99     2455.06     68.88 o 
   6  15   0       58.08        5.14     27.54 o 
   7  15   0      130.83      126.15     32.84 o 
   8  15   0      304.17      345.45     44.03 o 
   9  15   0        5.78       -5.52     28.34 o 
   0  16   0     2967.54     3094.27     81.61 o 
   1  16   0     1625.49     1803.11     59.54 o 
   2  16   0     3324.16     3294.84     70.98 o 
   3  16   0      245.01      286.76     27.70 o 
   4  16   0      241.32      218.83     29.47 o 
   5  16   0      694.97      641.14     51.24 o 
   6  16   0      662.96      643.19     52.29 o 
   7  16   0     1720.09     1576.18     73.49 o 
   8  16   0       27.34       40.47     29.90 o 
   9  16   0       17.40       52.63     31.01 o 
   1  17   0     2698.03     2642.44     63.68 o 
   2  17   0      154.12      195.90     38.32 o 
   3  17   0       69.74       11.28     21.70 o 
   4  17   0       32.20       42.93     23.25 o 
   5  17   0     1628.08     1593.28     71.40 o 
   6  17   0     1480.97     1423.00     69.89 o 
   7  17   0       80.18       95.00     33.19 o 
   8  17   0       24.08       46.76     31.68 o 
   9  17   0      167.40      213.89     57.86 o 
   0  18   0       97.75       85.50     25.95 o 
   1  18   0     1643.90     1766.94     53.49 o 
   2  18   0      245.39      261.08     26.76 o 
   3  18   0      199.72      192.48     27.03 o 
   4  18   0     2336.24     2298.89     83.81 o 
   5  18   0      187.95      257.22     44.71 o 
   6  18   0       86.93      164.10     36.61 o 
   7  18   0       26.73       75.65     33.32 o 
   8  18   0      164.58      213.68     60.49 o 
   1  19   0       66.03       77.94     26.32 o 
   2  19   0       14.07      -13.54     22.32 o 
   3  19   0        1.49      -10.69     23.24 o 
   4  19   0       62.84      120.10     34.89 o 
   5  19   0      854.24      937.89     59.36 o 
   6  19   0       29.29       79.20     32.50 o 
   7  19   0       52.41       60.23     32.67 o 
   8  19   0      211.62      219.31     41.63 o 
   0  20   0      740.88      879.72     76.75 o 
   1  20   0       81.10      108.02     24.92 o 
   2  20   0      417.46      406.86     34.70 o 
   3  20   0      734.34      779.23     76.49 o 
   4  20   0      293.25      359.19     44.22 o 
   5  20   0       46.15       45.08     31.23 o 
   6  20   0      840.38      814.70     59.72 o 
   7  20   0      118.62      151.58     38.38 o 
   1  21   0      630.33      647.10     39.21 o 
   2  21   0     1094.79     1131.21     60.55 o 
   3  21   0       39.63       51.58     32.64 o 
   4  21   0       22.96        5.92     30.54 o 
   5  21   0      581.82      650.82     58.96 o 
   6  21   0       55.80       75.71     34.51 o 
   7  21   0       54.82       71.88     35.95 o 
   0  22   0     1577.29     1771.98     72.30 o 
   1  22   0      683.03      727.60     44.47 o 
   2  22   0      431.68      474.02     47.69 o 
   3  22   0      173.42      178.22     38.97 o 
   4  22   0        1.95       36.10     33.89 o 
   5  22   0        9.37       51.57     33.16 o 
   6  22   0       91.58      123.68     39.23 o 
   1  23   0      452.33      478.61     97.73 o 
   2  23   0        0.13        7.73     31.49 o 
   3  23   0       15.22       35.35     34.65 o 
   4  23   0        4.93       41.61     35.18 o 
   5  23   0      294.33      275.97     45.92 o 
   6  23   0       24.61       48.58     36.48 o 
   1  24   0      463.39      562.89     52.56 o 
   2  24   0      146.30      205.52     50.19 o 
   3  24   0      536.18      572.36     55.51 o 
   4  24   0      660.81      802.44     64.58 o 
   5  24   0        2.83       14.98     34.39 o 
   1  25   0      176.23      201.79     66.19 o 
   2  25   0      632.66      786.31    114.19 o 
   3  25   0      421.38      542.80     56.67 o 
   4  25   0      145.88      222.27     45.11 o 
   2  26   0      535.51      678.65     80.44 o 
 -11   1   1       55.31       70.15     30.06 o 
 -10   1   1        8.99       24.62     24.32 o 
  -9   1   1      234.91      224.67     25.97 o 
  -8   1   1      627.06      805.09     56.88 o 
  -7   1   1     1888.97     2108.96    138.88 o 
  -6   1   1      221.85      244.50     17.24 o 
  -5   1   1     1811.81     1614.74     39.68 o 
  -4   1   1        1.96        3.49      7.21 o 
  -3   1   1     2133.29     2140.69     39.82 o 
  -2   1   1      867.20      724.91     20.50 o 
  -1   1   1     1581.54     1470.49     26.42 o 
   0   1   1     6170.08     6073.44     85.24 o 
   1   1   1     1150.58     1184.40     21.14 o 
   2   1   1    44596.23    43442.89    577.98 o 
   3   1   1     1712.29     1557.28     31.75 o 
   4   1   1     5804.75     5901.00     90.89 o 
   5   1   1     3411.72     3310.49     59.88 o 
   6   1   1     1451.76     1433.18     38.36 o 
   7   1   1       19.39       14.94     14.34 o 
   8   1   1       86.56       69.92     17.77 o 
   9   1   1      120.56      118.35     27.02 o 
  10   1   1       39.31       41.75     22.21 o 
  11   1   1       19.37       -5.70     34.19 o 
 -11   2   1        2.81       44.42     28.13 o 
 -10   2   1     1437.58     1533.33     71.44 o 
  -9   2   1      177.48      197.76     25.54 o 
  -8   2   1       16.76       34.75     19.05 o 
  -7   2   1     2580.45     2598.20     53.79 o 
  -6   2   1     3756.20     3519.17     62.92 o 
  -5   2   1     4430.48     4159.38     87.38 o 
  -4   2   1       93.72      108.53     10.57 o 
  -3   2   1       54.93       72.70      9.79 o 
  -2   2   1      159.69      194.18     12.50 o 
  -1   2   1     2354.75     2288.48     39.10 o 
   0   2   1    15212.58    14994.86    206.70 o 
   1   2   1     2263.04     2254.66     52.05 o 
   2   2   1     3155.86     3078.07     48.66 o 
   3   2   1    12839.78    13023.55    181.46 o 
   4   2   1     8155.31     7781.16    115.38 o 
   5   2   1     2810.05     2728.21     52.24 o 
   6   2   1      312.52      319.37     24.10 o 
   7   2   1      578.10      602.12     32.02 o 
   8   2   1        9.83        5.50     15.78 o 
   9   2   1      737.53      732.72     36.54 o 
  10   2   1      295.66      308.58     31.52 o 
  11   2   1       56.81      128.00     46.47 o 
 -11   3   1      542.24      565.26     67.29 o 
 -10   3   1      118.09      127.23     25.95 o 
  -9   3   1      215.93      254.48     27.52 o 
  -8   3   1      850.22     1124.34     97.55 o 
  -7   3   1     1215.03     1222.13     50.13 o 
  -6   3   1       41.58       42.57     12.28 o 
  -5   3   1      870.18      811.03     21.78 o 
  -4   3   1      490.27      434.90     21.55 o 
  -3   3   1     1656.24     1656.76     37.13 o 
  -2   3   1     9338.64     8876.13    136.77 o 
  -1   3   1    15121.31    14504.25    302.44 o 
   0   3   1     1198.47     1174.45     28.30 o 
   1   3   1       82.89      102.20     13.27 o 
   2   3   1    14490.90    14503.16    198.28 o 
   3   3   1      389.25      421.98     17.51 o 
   4   3   1      453.21      402.46     39.10 o 
   5   3   1     4017.35     4102.59     70.24 o 
   6   3   1     4641.35     4470.20     77.67 o 
   7   3   1      547.27      523.44     27.58 o 
   8   3   1       35.08       34.82     16.20 o 
   9   3   1      451.02      457.53     30.14 o 
  10   3   1       29.11      100.33     32.08 o 
  11   3   1       35.67       76.57     34.19 o 
 -11   4   1      309.75      302.60     40.90 o 
 -10   4   1      396.57      453.65     36.19 o 
  -9   4   1      999.26     1009.38     45.24 o 
  -8   4   1      450.79      462.56     32.74 o 
  -7   4   1     3621.66     3546.23     66.20 o 
  -6   4   1     1967.88     2005.22     43.12 o 
  -5   4   1      155.50      140.22     12.95 o 
  -4   4   1     5096.81     5131.40     90.29 o 
  -3   4   1      623.70      567.79     31.70 o 
  -2   4   1      173.33      185.75     12.17 o 
  -1   4   1     2084.41     1927.07     43.43 o 
   0   4   1      539.80      641.45     45.43 o 
   1   4   1     1108.11     1015.16     34.95 o 
   2   4   1     2291.30     2264.45     45.88 o 
   3   4   1      104.56      161.53     10.80 o 
   4   4   1     1756.92     1784.08     37.50 o 
   5   4   1      132.56      144.60     13.72 o 
   6   4   1       21.93       37.65     12.70 o 
   7   4   1      706.87      814.77     33.02 o 
   8   4   1       31.53       35.03     16.24 o 
   9   4   1       84.14      114.84     23.72 o 
  10   4   1      461.79      495.29     56.77 o 
  11   4   1      484.85      555.01     51.84 o 
 -11   5   1      278.71      248.94     39.67 o 
 -10   5   1        9.07       34.34     21.38 o 
  -9   5   1      164.33      198.74     26.49 o 
  -8   5   1     1246.80     1603.34    159.89 o 
  -7   5   1     1192.56     1232.00     45.10 o 
  -6   5   1       49.67       39.69     12.50 o 
  -5   5   1      238.01      217.01     20.04 o 
  -4   5   1     3589.50     3531.92     68.56 o 
  -3   5   1       13.88       30.21      9.60 o 
  -2   5   1     2482.46     2425.32     47.06 o 
  -1   5   1      576.47      593.04     26.79 o 
   0   5   1     5108.87     4980.76    111.75 o 
   1   5   1    16478.44    17359.62    634.10 o 
   2   5   1    21059.83    19795.55    317.80 o 
   3   5   1      943.70      883.60     23.28 o 
   4   5   1       20.67       11.02      8.61 o 
   5   5   1      424.58      390.12     20.75 o 
   6   5   1      181.97      176.76     18.92 o 
   7   5   1     1177.57     1114.94     37.17 o 
   8   5   1      430.25      452.47     40.17 o 
   9   5   1        4.22       25.80     26.94 o 
  10   5   1       54.38       63.25     38.58 o 
  11   5   1      227.40      256.90     41.36 o 
 -11   6   1      249.82      297.13     38.46 o 
 -10   6   1       91.94       95.41     24.66 o 
  -9   6   1     1493.47     1549.07     55.24 o 
  -8   6   1       69.41       79.10     25.88 o 
  -7   6   1      224.87      308.61     49.54 o 
  -6   6   1     4096.46     3888.09     84.88 o 
  -5   6   1      323.51      299.55     22.80 o 
  -4   6   1     2680.04     2792.58     62.64 o 
  -3   6   1    13067.73    12813.80    199.45 o 
  -2   6   1      250.42      258.30     15.74 o 
  -1   6   1        1.40       -5.53      6.82 o 
   0   6   1    16916.70    16275.49    457.73 o 
   1   6   1     3691.04     3466.29     81.04 o 
   2   6   1      583.64      587.00     40.29 o 
   3   6   1    10504.44    10567.52    150.32 o 
   4   6   1     2109.40     1973.79     40.25 o 
   5   6   1       15.31        9.38      9.85 o 
   6   6   1      922.00      944.71     32.07 o 
   7   6   1     1109.67     1191.41     37.91 o 
   8   6   1      629.28      654.20     38.75 o 
   9   6   1       54.45       53.98     51.51 o 
  10   6   1      550.62      515.43     54.36 o 
  11   6   1       12.45       39.19     31.70 o 
 -11   7   1      188.62      246.70     38.34 o 
 -10   7   1       81.66       94.85     25.05 o 
  -9   7   1      214.64      217.85     27.50 o 
  -8   7   1      162.73      207.16     25.89 o 
  -7   7   1       76.06       58.26     19.57 o 
  -6   7   1      876.88      830.98     37.40 o 
  -5   7   1      115.33       80.38     15.76 o 
  -4   7   1    11427.08    11445.82    184.44 o 
  -3   7   1      552.30      565.48     34.74 o 
  -2   7   1     5472.75     5246.59     89.21 o 
  -1   7   1    20783.37    19739.09    253.64 o 
   0   7   1     1904.29     1803.05     57.96 o 
   1   7   1       15.70       25.56     11.64 o 
   2   7   1     2750.45     2644.88     54.57 o 
   3   7   1      171.38      210.56     17.94 o 
   4   7   1      869.49      876.90     26.42 o 
   5   7   1     2348.66     2212.40     46.19 o 
   6   7   1      104.26      127.77     16.16 o 
   7   7   1      222.11      209.29     20.20 o 
   8   7   1     2939.37     3135.26    100.33 o 
   9   7   1      179.43      200.89     37.03 o 
  10   7   1       10.53       39.27     30.02 o 
  11   7   1       96.92       79.31     32.19 o 
 -11   8   1       14.59       28.81     28.19 o 
 -10   8   1       52.14       75.31     24.01 o 
  -9   8   1       58.20       95.86     24.45 o 
  -8   8   1      843.87      810.93     41.41 o 
  -7   8   1       39.12       49.88     18.49 o 
  -6   8   1      189.32      197.36     22.37 o 
  -5   8   1      687.46      644.03     32.27 o 
  -4   8   1      400.37      439.63     25.24 o 
  -3   8   1     4607.57     4267.38     79.39 o 
  -2   8   1      619.31      616.77     25.12 o 
  -1   8   1     1678.10     1572.69     29.13 o 
   0   8   1     1367.95     1318.95     27.28 o 
   1   8   1      352.53      377.66     20.01 o 
   2   8   1      511.08      470.83     21.54 o 
   3   8   1      120.78      172.53     25.59 o 
   4   8   1     2459.63     2647.83     50.21 o 
   5   8   1       29.58       46.11     11.50 o 
   6   8   1      324.68      319.13     20.61 o 
   7   8   1       52.50       56.98     15.92 o 
   8   8   1       22.57       79.46     30.02 o 
   9   8   1       27.61       38.29     29.28 o 
  10   8   1      249.56      291.52     49.10 o 
  11   8   1       20.69       -1.17     28.95 o 
 -11   9   1        0.91        6.67     28.44 o 
 -10   9   1      129.67      103.97     25.06 o 
  -9   9   1      226.84      225.84     28.65 o 
  -8   9   1      527.51      491.08     35.50 o 
  -7   9   1        3.77       11.34     17.76 o 
  -6   9   1       89.74      119.49     20.59 o 
  -5   9   1      245.07      244.82     22.22 o 
  -4   9   1      918.77      939.86     35.56 o 
  -3   9   1     3545.43     3419.70     81.74 o 
  -2   9   1     4169.41     4223.67     61.41 o 
  -1   9   1      788.45      913.14     23.22 o 
   0   9   1      582.86      587.19     20.22 o 
   1   9   1     6816.22     6225.76    103.56 o 
   2   9   1       45.47       39.17     12.07 o 
   3   9   1     3073.33     2953.21     66.32 o 
   4   9   1        3.90        3.06      9.09 o 
   5   9   1       22.82       15.75     11.05 o 
   6   9   1     2165.56     2116.24     48.05 o 
   7   9   1      480.30      491.50     46.92 o 
   8   9   1      403.76      402.50     55.89 o 
   9   9   1       92.05      107.37     34.63 o 
  10   9   1      268.90      322.45     44.10 o 
 -11  10   1       39.92       30.77     29.50 o 
 -10  10   1      415.77      485.14     46.69 o 
  -9  10   1      661.34      677.23     42.12 o 
  -8  10   1      170.44      203.61     28.36 o 
  -7  10   1     1226.16     1175.19     46.67 o 
  -6  10   1        5.75        3.19     16.37 o 
  -5  10   1      109.64      117.16     18.80 o 
  -4  10   1     7489.11     7153.60    126.10 o 
  -3  10   1     5337.66     5349.68     97.24 o 
  -2  10   1     6323.25     6016.70     83.53 o 
  -1  10   1     2304.58     2289.76     39.75 o 
   0  10   1      172.21      246.07     14.39 o 
   1  10   1     4212.10     4078.15     74.17 o 
   2  10   1       86.48       73.10     13.77 o 
   3  10   1      377.66      345.32     33.91 o 
   4  10   1       58.09       51.00     11.14 o 
   5  10   1      302.57      321.03     20.18 o 
   6  10   1     2668.84     2567.14     57.39 o 
   7  10   1     1453.91     1310.02     65.88 o 
   8  10   1      408.13      424.90     50.85 o 
   9  10   1      133.68      132.80     35.51 o 
  10  10   1       63.91      104.85     34.61 o 
 -10  11   1       67.91       82.64     30.75 o 
  -9  11   1       58.53       56.70     23.54 o 
  -8  11   1      272.20      281.14     29.98 o 
  -7  11   1       51.88       58.58     20.73 o 
  -6  11   1     2511.36     2470.81     66.95 o 
  -5  11   1     5564.78     5452.00    105.00 o 
  -4  11   1     2333.68     2284.56     57.32 o 
  -3  11   1        4.84      -15.64     15.75 o 
  -2  11   1     1268.77     1218.73     30.06 o 
  -1  11   1       93.25       88.02     12.39 o 
   0  11   1     5106.50     5014.19    111.70 o 
   1  11   1     3443.93     3358.86     65.54 o 
   2  11   1     5071.41     4883.62     88.43 o 
   3  11   1     4727.80     4383.48     82.68 o 
   4  11   1     2545.13     2375.50     56.20 o 
   5  11   1      127.97      133.76     19.30 o 
   6  11   1        1.78      -23.79     27.50 o 
   7  11   1      662.96      647.73     52.69 o 
   8  11   1      291.08      265.11     41.31 o 
   9  11   1     1111.21     1098.17     63.91 o 
  10  11   1       18.58       22.66     41.21 o 
 -10  12   1      519.31      502.85     48.31 o 
  -9  12   1        2.20       29.09     27.14 o 
  -8  12   1       62.72       73.74     23.35 o 
  -7  12   1        0.26      -17.83     17.83 o 
  -6  12   1     2229.68     2139.35     62.52 o 
  -5  12   1      355.45      353.24     27.06 o 
  -4  12   1     1113.63     1037.10     40.81 o 
  -3  12   1     1198.98     1081.86     48.10 o 
  -2  12   1     4393.67     4328.49     66.19 o 
  -1  12   1      366.09      368.51     18.36 o 
   0  12   1      330.08      340.45     18.84 o 
   1  12   1      246.46      285.97     21.18 o 
   2  12   1       10.79        7.54     14.97 o 
   3  12   1        1.52       -8.96     14.17 o 
   4  12   1      117.38      123.68     18.34 o 
   5  12   1        0.03      -14.33     14.33 o 
   6  12   1      944.69      923.36     73.86 o 
   7  12   1      739.09      720.23     54.46 o 
   8  12   1      282.98      355.50     69.70 o 
   9  12   1       95.29      132.52     71.67 o 
  10  12   1       96.26      109.35     36.20 o 
 -10  13   1        6.73       57.13     30.64 o 
  -9  13   1       10.02       43.69     28.70 o 
  -8  13   1      223.00      228.97     39.19 o 
  -7  13   1        3.52      -17.90     17.90 o 
  -6  13   1      115.36      109.26     26.12 o 
  -5  13   1     1269.85     1288.64     46.60 o 
  -4  13   1       41.34       26.66     17.95 o 
  -3  13   1      281.36      279.83     28.60 o 
  -2  13   1     1628.27     1531.20     87.76 o 
  -1  13   1     6270.22     6231.99     89.79 o 
   0  13   1      365.16      385.94     21.50 o 
   1  13   1     1279.78     1196.13     38.87 o 
   2  13   1       53.57       67.90     17.43 o 
   3  13   1      581.09      531.36     29.24 o 
   4  13   1       35.35       34.87     18.54 o 
   5  13   1     2386.55     2289.02     83.73 o 
   6  13   1       10.38      -17.61     27.15 o 
   7  13   1        7.06       29.26     29.25 o 
   8  13   1       83.21      106.49     35.18 o 
   9  13   1        5.97      -10.58     28.65 o 
  10  13   1       96.61      129.39     37.27 o 
 -10  14   1       56.53       79.65     31.27 o 
  -9  14   1        5.21       32.13     44.49 o 
  -8  14   1      433.40      420.39     45.18 o 
  -7  14   1      157.96      155.86     26.56 o 
  -6  14   1      697.47      704.72     39.87 o 
  -5  14   1       16.70        4.44     18.19 o 
  -4  14   1       14.26        5.58     18.42 o 
  -3  14   1     5577.53     5482.46    105.12 o 
  -2  14   1     2540.56     2457.14     57.07 o 
  -1  14   1        1.20       16.61     17.69 o 
   0  14   1     6223.78     6397.97     93.14 o 
   1  14   1      207.50      226.45     20.92 o 
   2  14   1        1.69      -16.57     16.57 o 
   3  14   1       93.41       78.87     19.17 o 
   4  14   1     1944.73     1916.06     81.74 o 
   5  14   1       49.60       62.74     30.33 o 
   6  14   1      957.15      968.28     79.56 o 
   7  14   1     1358.70     1297.75    107.18 o 
   8  14   1      208.79      247.40     41.38 o 
   9  14   1      289.21      314.12     71.67 o 
  -9  15   1        7.73       36.71     29.91 o 
  -8  15   1      419.14      450.00     59.40 o 
  -7  15   1      393.83      484.20     73.62 o 
  -6  15   1       36.91       86.84     23.11 o 
  -5  15   1     2355.72     2416.61     65.64 o 
  -4  15   1      206.41      249.66     26.17 o 
  -3  15   1      350.13      430.94     29.86 o 
  -2  15   1       97.51      152.37     42.11 o 
  -1  15   1     1846.58     2010.78     43.22 o 
   0  15   1      822.13      841.43     36.50 o 
   1  15   1        6.86        7.50     17.65 o 
   2  15   1     3690.73     3453.56     73.52 o 
   3  15   1        3.17       -6.26     18.01 o 
   4  15   1      595.97      618.58     49.77 o 
   5  15   1     1734.01     1567.78     69.59 o 
   6  15   1        2.26       22.71     30.33 o 
   7  15   1        8.81       67.15     32.54 o 
   8  15   1      411.50      358.79     89.87 o 
   9  15   1      194.64      201.22     53.26 o 
  -9  16   1      254.46      245.24     40.55 o 
  -8  16   1       69.09       82.77     31.14 o 
  -7  16   1        4.20       36.40     27.23 o 
  -6  16   1      834.93      824.82     45.11 o 
  -5  16   1       55.09       71.63     22.63 o 
  -4  16   1      614.52      592.78     36.74 o 
  -3  16   1      550.85      588.91     35.46 o 
  -2  16   1     1101.31     1006.33     44.72 o 
  -1  16   1       16.48       23.55     14.45 o 
   0  16   1       18.64       33.04     18.95 o 
   1  16   1      341.52      317.72     26.58 o 
   2  16   1       30.40       28.84     19.93 o 
   3  16   1      698.83      671.29     42.18 o 
   4  16   1      311.65      384.16     42.49 o 
   5  16   1       10.20       14.73     29.75 o 
   6  16   1        0.60        1.83     30.19 o 
   7  16   1      304.64      344.40     45.99 o 
   8  16   1      107.59      152.09     38.74 o 
   9  16   1       45.12       92.67     36.54 o 
  -9  17   1       18.85       69.29     31.06 o 
  -8  17   1       53.44      101.52     32.48 o 
  -7  17   1       13.87       35.72     28.34 o 
  -6  17   1      107.54      145.88     27.38 o 
  -5  17   1      362.37      398.02     33.54 o 
  -4  17   1        5.23       -8.85     20.17 o 
  -3  17   1       63.21       75.21     25.94 o 
  -2  17   1      172.47      172.75     24.67 o 
  -1  17   1      869.18      965.94     48.55 o 
   0  17   1     3641.50     3730.77     79.58 o 
   1  17   1      147.51      147.35     23.67 o 
   2  17   1        8.17      -20.19     20.19 o 
   3  17   1       58.36       73.26     26.63 o 
   4  17   1     1517.10     1377.31     66.01 o 
   5  17   1       97.02       98.38     34.34 o 
   6  17   1      207.74      229.13     40.25 o 
   7  17   1       57.35       66.32     34.51 o 
   8  17   1       24.95        4.15     32.08 o 
  -8  18   1      137.32      150.19     36.57 o 
  -7  18   1      396.27      444.80     48.28 o 
  -6  18   1     1054.07     1099.13     70.80 o 
  -5  18   1      146.44      153.11     27.40 o 
  -4  18   1      613.99      658.70     40.12 o 
  -3  18   1      784.33      821.01     42.86 o 
  -2  18   1      252.10      282.13     28.35 o 
  -1  18   1      386.65      431.12     27.07 o 
   0  18   1     1101.61     1081.51     45.06 o 
   1  18   1     1310.44     1284.33     47.63 o 
   2  18   1      233.74      242.21     33.11 o 
   3  18   1      703.42      736.53     52.34 o 
   4  18   1      271.41      264.76     39.71 o 
   5  18   1       67.04       85.60     33.56 o 
   6  18   1        2.58       62.38     33.19 o 
   7  18   1       97.52      140.90     38.93 o 
   8  18   1       62.04      102.44     37.27 o 
  -8  19   1      236.43      229.35     51.29 o 
  -7  19   1      111.41      112.87     34.25 o 
  -6  19   1       88.75       87.64     32.39 o 
  -5  19   1       91.89      114.34     34.39 o 
  -4  19   1      193.42      212.83     29.55 o 
  -3  19   1        0.96       -9.13     22.42 o 
  -2  19   1     2870.41     3062.48    127.49 o 
  -1  19   1     2512.95     2609.16     65.10 o 
   0  19   1       12.41        8.73     20.92 o 
   1  19   1      476.33      464.46     40.11 o 
   2  19   1       22.22       14.77     26.28 o 
   3  19   1      104.58      106.47     34.81 o 
   4  19   1        9.98        2.56     53.92 o 
   5  19   1     1154.95     1122.07     64.35 o 
   6  19   1     1089.22     1004.59     66.19 o 
   7  19   1       60.50       38.49     33.94 o 
   8  19   1      245.45      307.95     97.10 o 
  -8  20   1       20.57      119.24     53.04 o 
  -7  20   1       91.31       94.43     35.41 o 
  -6  20   1      840.48      911.02    112.88 o 
  -5  20   1      121.23      173.50     36.57 o 
  -4  20   1      246.70      244.17     40.62 o 
  -3  20   1      151.03      132.55     27.85 o 
  -2  20   1       71.98      105.33     26.15 o 
  -1  20   1        6.85       34.69     23.63 o 
   0  20   1      730.27      801.04     44.90 o 
   1  20   1       55.57       48.42     28.07 o 
   2  20   1      139.44      159.66     47.66 o 
   3  20   1      735.38      753.23     53.37 o 
   4  20   1     1060.04     1026.51     62.35 o 
   5  20   1       24.83       30.48     32.74 o 
   6  20   1        7.95       22.57     34.50 o 
   7  20   1       46.89       48.50     38.58 o 
  -7  21   1       62.29      112.54     67.95 o 
  -6  21   1        2.13       27.66     31.37 o 
  -5  21   1       98.21      115.87     34.57 o 
  -4  21   1      241.11      265.71     39.79 o 
  -3  21   1       46.69        6.88     26.19 o 
  -2  21   1      196.56      235.78     38.66 o 
  -1  21   1      202.33      178.30     28.63 o 
   0  21   1        0.00      -18.75     40.11 o 
   1  21   1       78.49       69.97     62.27 o 
   2  21   1        3.10        2.78     30.00 o 
   3  21   1       60.50       88.45     34.55 o 
   4  21   1        9.85       50.48     33.06 o 
   5  21   1      147.04      214.02     42.25 o 
   6  21   1       42.46       47.81     36.60 o 
   7  21   1       70.41      112.73     40.19 o 
  -6  22   1      319.42      362.04     48.81 o 
  -5  22   1       78.62      121.36     36.09 o 
  -4  22   1      656.47      721.66     58.71 o 
  -3  22   1        5.85      -13.31     27.59 o 
  -2  22   1       44.97       51.88     26.63 o 
  -1  22   1       32.16       -4.09     34.06 o 
   0  22   1        3.71       -5.06     34.14 o 
   1  22   1     1064.59     1061.60     64.45 o 
   2  22   1       52.77       89.30     33.52 o 
   3  22   1      885.22      883.03     59.97 o 
   4  22   1      438.55      502.49     52.34 o 
   5  22   1       73.71       81.95     36.31 o 
   6  22   1       82.66      148.05     42.01 o 
  -6  23   1        0.26      112.79     55.89 o 
  -5  23   1      182.37      261.65     45.00 o 
  -4  23   1      103.62       96.31     60.79 o 
  -3  23   1       80.58       65.01     36.24 o 
  -2  23   1      908.52      932.46     60.74 o 
  -1  23   1      170.98      108.73     56.20 o 
   0  23   1        7.02      -45.08     45.08 o 
   1  23   1     1457.39     1529.73    118.36 o 
   2  23   1      127.94      207.31     56.99 o 
   3  23   1      759.25      797.88     59.93 o 
   4  23   1      132.41      141.21     74.96 o 
   5  23   1      350.61      448.49     52.87 o 
  -5  24   1      209.50      318.19     48.11 o 
  -4  24   1        1.75       33.89     34.17 o 
  -3  24   1        1.76      -18.94     30.21 o 
  -2  24   1      390.33      408.92     87.23 o 
  -1  24   1      757.55      753.12     82.98 o 
   0  24   1      197.30      133.22     81.97 o 
   1  24   1       45.00       33.88     35.03 o 
   2  24   1      235.21      250.78     44.52 o 
   3  24   1        8.69       23.05     36.74 o 
   4  24   1      350.45      398.66     51.19 o 
   5  24   1      158.33      170.96     56.55 o 
  -4  25   1      162.63      257.50     46.37 o 
  -3  25   1        0.75      -52.71     70.14 o 
  -2  25   1        5.77      -94.69     94.69 o 
  -1  25   1       46.50      -57.43     57.43 o 
   0  25   1      702.94      756.62    103.89 o 
   1  25   1       15.74       19.29     64.88 o 
   2  25   1      133.28      141.06     42.98 o 
   3  25   1        2.19       45.61     37.78 o 
  -2  26   1        8.99      -94.25     94.25 o 
  -1  26   1       18.46     -101.70    101.70 o 
   0  26   1      263.97      220.06     83.29 o 
   1  26   1        0.72      -11.40     70.14 o 
   2  26   1        2.23       34.28     37.78 o 
 -12   0   2      470.31      471.68     73.65 o 
 -11   0   2      285.76      262.58     57.43 o 
 -10   0   2      690.25      636.95     71.45 o 
  -9   0   2        6.30       27.18     31.56 o 
  -8   0   2      349.96      333.10     30.65 o 
  -7   0   2      802.27      778.53     40.32 o 
  -6   0   2     5333.07     5048.39    115.73 o 
  -5   0   2     1289.69     1112.45     36.99 o 
  -4   0   2        2.06       -0.59      9.33 o 
  -3   0   2    20098.89    18565.22    324.62 o 
  -2   0   2    15729.36    15130.53    364.28 o 
  -1   0   2     1072.22     1040.68     46.91 o 
   0   0   2      126.85      211.29     22.80 o 
   1   0   2     1985.56     2203.50     52.17 o 
   2   0   2      115.40      115.75     26.96 o 
   3   0   2     3998.63     3821.85    126.25 o 
   4   0   2    41515.57    41075.93    784.95 o 
   5   0   2      340.87      333.79     28.20 o 
   6   0   2     1580.42     1624.95     59.95 o 
   7   0   2     1109.87     1112.99     53.94 o 
   8   0   2      101.29      116.74     51.95 o 
   9   0   2       82.01      109.64     30.44 o 
  10   0   2      381.57      325.71     64.00 o 
 -12   1   2        0.25       -0.44     39.01 o 
 -11   1   2       68.28       77.75     30.16 o 
 -10   1   2        5.59       34.53     24.46 o 
  -9   1   2      805.84      830.44     51.75 o 
  -8   1   2     1474.33     1355.61     46.38 o 
  -7   1   2     3568.13     3324.87     84.85 o 
  -6   1   2      345.15      363.55     20.31 o 
  -5   1   2      258.64      269.75     14.94 o 
  -4   1   2     2018.75     1849.01     32.27 o 
  -3   1   2       73.02       87.89     13.03 o 
  -2   1   2     3581.48     3550.33     75.91 o 
  -1   1   2    45796.27    43252.36    873.65 o 
   0   1   2     3011.91     3126.25     56.23 o 
   1   1   2      149.16      149.68     16.25 o 
   2   1   2     5336.32     5171.94     77.94 o 
   3   1   2      231.91      268.22     14.94 o 
   4   1   2        8.85       -7.67     16.26 o 
   5   1   2     2213.36     2193.39     47.03 o 
   6   1   2       17.23       20.24     14.05 o 
   7   1   2        7.50       -2.69     14.58 o 
   8   1   2      418.40      426.38     28.35 o 
   9   1   2     1406.20     1524.03     56.52 o 
  10   1   2      171.67      145.68     38.73 o 
  11   1   2        3.90      -50.85     50.85 o 
 -11   2   2       10.15       30.24     27.73 o 
 -10   2   2      161.67      152.99     31.77 o 
  -9   2   2      123.45      136.54     22.96 o 
  -8   2   2       85.88       79.92     19.06 o 
  -7   2   2      629.05      613.14     26.14 o 
  -6   2   2      638.21      720.90     24.76 o 
  -5   2   2     1620.63     1579.85     32.85 o 
  -4   2   2      386.75      389.76     18.46 o 
  -3   2   2      265.61      336.08     28.07 o 
  -2   2   2     3861.26     3655.44     78.22 o 
  -1   2   2      429.07      433.03     16.36 o 
   0   2   2      498.13      521.29     28.50 o 
   1   2   2      129.36      129.04     20.16 o 
   2   2   2    11897.48    11935.92    166.47 o 
   3   2   2       15.33       16.35      8.86 o 
   4   2   2       64.53       65.37     12.25 o 
   5   2   2      161.22      178.32     16.25 o 
   6   2   2     1787.69     1791.23     44.53 o 
   7   2   2      231.37      240.14     21.51 o 
   8   2   2       79.38       72.45     18.57 o 
   9   2   2       55.66       51.84     24.83 o 
  10   2   2      285.07      280.17     33.20 o 
  11   2   2        0.01        6.14     51.29 o 
 -11   3   2       35.09       23.74     26.50 o 
 -10   3   2      148.85      110.10     29.52 o 
  -9   3   2       57.99       60.37     19.79 o 
  -8   3   2     3301.61     3071.19    121.10 o 
  -7   3   2       74.73       94.04     18.55 o 
  -6   3   2      387.80      405.46     26.37 o 
  -5   3   2     3010.43     2883.28     60.42 o 
  -4   3   2     1096.49     1050.52     31.05 o 
  -3   3   2     7092.48     6740.87    109.71 o 
  -2   3   2      106.17      145.78     13.97 o 
  -1   3   2     7085.69     7406.97    115.06 o 
   0   3   2     5225.97     5101.96     86.96 o 
   1   3   2     2025.18     1976.68     51.80 o 
   2   3   2      829.84      910.67     28.58 o 
   3   3   2      159.67      208.87     13.99 o 
   4   3   2     7006.40     6730.94    103.55 o 
   5   3   2     1662.85     1680.75     40.20 o 
   6   3   2     1428.20     1402.45     39.81 o 
   7   3   2      178.66      228.32     21.00 o 
   8   3   2      155.52      168.16     26.62 o 
   9   3   2      316.92      283.45     36.00 o 
  10   3   2       11.00       63.25     30.22 o 
  11   3   2       42.12       62.69     55.67 o 
 -11   4   2      128.68      113.78     32.22 o 
 -10   4   2      497.93      533.37     48.95 o 
  -9   4   2      533.23      533.98     36.46 o 
  -8   4   2      144.97      178.90     23.85 o 
  -7   4   2     2429.99     2281.43     61.16 o 
  -6   4   2     2786.47     2672.52     61.07 o 
  -5   4   2     5150.15     5376.68     97.14 o 
  -4   4   2     2206.34     2172.64     47.91 o 
  -3   4   2     4681.73     4601.03     80.13 o 
  -2   4   2     1869.23     1802.75     38.14 o 
  -1   4   2       10.50       18.47      8.62 o 
   0   4   2      467.06      436.29     20.28 o 
   1   4   2      790.51      845.73     33.51 o 
   2   4   2      151.02      176.94     28.27 o 
   3   4   2    11710.93    11823.96    167.89 o 
   4   4   2       94.34       57.44     10.99 o 
   5   4   2     1293.00     1300.23     35.19 o 
   6   4   2     2034.19     2032.61     47.54 o 
   7   4   2      724.38      701.76     32.55 o 
   8   4   2      939.30      920.88     44.98 o 
   9   4   2       83.12       84.84     40.35 o 
  10   4   2       21.69       19.94     69.70 o 
  11   4   2      260.88      257.32     64.88 o 
 -11   5   2      205.51      249.62     39.82 o 
 -10   5   2        1.27       15.07     20.30 o 
  -9   5   2       59.30       82.19     21.92 o 
  -8   5   2      442.97      519.88     39.68 o 
  -7   5   2      194.61      167.02     37.70 o 
  -6   5   2     1327.80     1305.22     41.91 o 
  -5   5   2     1877.77     1903.13     47.99 o 
  -4   5   2     2435.42     2537.90     54.46 o 
  -3   5   2      264.20      294.41     17.03 o 
  -2   5   2    16855.70    16231.36    283.90 o 
  -1   5   2     8433.09     8157.32    151.79 o 
   0   5   2      520.91      506.45     31.95 o 
   1   5   2     1497.58     1534.50     46.43 o 
   2   5   2     2303.45     2205.05     62.79 o 
   3   5   2     2781.87     2536.43     55.95 o 
   4   5   2     1031.43     1007.27     28.07 o 
   5   5   2      228.21      221.60     16.69 o 
   6   5   2     2087.25     2094.81     48.18 o 
   7   5   2      475.75      469.42     33.58 o 
   8   5   2      677.65      806.63     98.85 o 
   9   5   2      161.26      198.48     38.09 o 
  10   5   2       29.55        1.55     32.00 o 
  11   5   2        0.38        3.07     53.92 o 
 -11   6   2       50.78       56.22     30.21 o 
 -10   6   2        0.24        2.27     20.01 o 
  -9   6   2       84.52       82.36     22.25 o 
  -8   6   2     1000.49      957.45     42.37 o 
  -7   6   2       27.44       52.07     23.64 o 
  -6   6   2      608.33      615.79     31.85 o 
  -5   6   2     1283.82     1264.53     39.80 o 
  -4   6   2     1302.42     1376.04     46.57 o 
  -3   6   2       50.24       49.06     11.51 o 
  -2   6   2      465.56      437.15     21.29 o 
  -1   6   2     1842.65     1821.49     52.77 o 
   0   6   2     1904.17     2022.46    119.67 o 
   1   6   2      715.27      662.01     38.80 o 
   2   6   2       19.34       79.93     46.03 o 
   3   6   2      951.38      889.39     34.52 o 
   4   6   2       17.35       21.15      9.22 o 
   5   6   2     1305.96     1311.73     35.36 o 
   6   6   2      121.35      121.15     16.89 o 
   7   6   2      757.13      788.42     41.99 o 
   8   6   2       13.71       10.05     21.40 o 
   9   6   2      385.41      397.76     45.83 o 
  10   6   2       42.67      100.44     34.50 o 
 -11   7   2       60.56       45.39     29.25 o 
 -10   7   2       17.70       20.66     21.34 o 
  -9   7   2      180.04      161.38     25.77 o 
  -8   7   2       48.69       44.33     19.34 o 
  -7   7   2       15.77       33.53     21.96 o 
  -6   7   2       44.89       67.71     17.27 o 
  -5   7   2     4503.84     4454.24     86.68 o 
  -4   7   2    10334.45    10594.72    172.15 o 
  -3   7   2      981.23      923.54     32.97 o 
  -2   7   2      635.66      664.02     25.89 o 
  -1   7   2      116.95      135.64     12.37 o 
   0   7   2      331.57      377.24     22.98 o 
   1   7   2       30.34       52.58     17.18 o 
   2   7   2     1465.63     1485.11     53.61 o 
   3   7   2      268.98      322.91     30.65 o 
   4   7   2      195.61      199.17     20.65 o 
   5   7   2     4071.12     3934.26     70.09 o 
   6   7   2     1953.81     1978.17     56.86 o 
   7   7   2      252.15      272.40     28.19 o 
   8   7   2        0.90       32.23     26.19 o 
   9   7   2        0.81       -6.34     27.72 o 
  10   7   2       10.12       49.62     31.49 o 
 -11   8   2        6.73       25.32     31.80 o 
 -10   8   2       56.52       62.13     23.74 o 
  -9   8   2     1068.25     1071.76     48.07 o 
  -8   8   2      406.91      423.34     32.97 o 
  -7   8   2      976.56     1559.00     62.72 o 
  -6   8   2     1932.42     2003.45     55.12 o 
  -5   8   2       28.09       33.72     15.26 o 
  -4   8   2      262.18      301.49     21.28 o 
  -3   8   2        6.58       21.55     11.83 o 
  -2   8   2      816.06      839.70     29.71 o 
  -1   8   2      151.47      142.36     13.73 o 
   0   8   2    17300.50    16799.90    310.99 o 
   1   8   2    12763.85    12619.14    320.38 o 
   2   8   2      460.56      524.16     40.99 o 
   3   8   2      480.61      534.45     41.82 o 
   4   8   2        4.85        5.00     13.45 o 
   5   8   2       76.34       78.80     18.29 o 
   6   8   2       62.56       63.77     20.66 o 
   7   8   2     2046.89     2082.50     61.37 o 
   8   8   2      726.01      764.45     57.96 o 
   9   8   2       96.34       61.16     33.01 o 
  10   8   2      605.22      696.14    143.56 o 
 -11   9   2      690.42      821.76     48.38 o 
 -10   9   2      493.38      528.05     39.43 o 
  -9   9   2      289.58      274.29     29.83 o 
  -8   9   2        6.41      -15.78     17.48 o 
  -7   9   2      538.34      564.18     64.00 o 
  -6   9   2      682.92      680.78     34.35 o 
  -5   9   2     1695.17     1784.72     50.12 o 
  -4   9   2     1397.24     1317.01     41.49 o 
  -3   9   2      265.09      301.47     21.10 o 
  -2   9   2     1706.32     1618.24     63.40 o 
  -1   9   2     2804.61     2724.44     70.55 o 
   0   9   2      567.88      555.36     26.75 o 
   1   9   2      915.33      860.38     71.67 o 
   2   9   2     2583.12     2472.23     67.12 o 
   3   9   2     2012.81     1912.54     73.21 o 
   4   9   2        4.80        8.74     13.67 o 
   5   9   2      973.11      912.82     39.02 o 
   6   9   2      174.86      188.51     24.89 o 
   7   9   2       18.68       41.26     23.19 o 
   8   9   2      151.86      148.14     69.26 o 
   9   9   2       43.85       47.65     32.64 o 
  10   9   2      173.45      234.91     43.34 o 
 -11  10   2        3.18       16.40     24.53 o 
 -10  10   2      219.35      229.34     30.29 o 
  -9  10   2       22.42       16.98     21.32 o 
  -8  10   2       11.82       11.66     19.72 o 
  -7  10   2       18.15       46.10     19.68 o 
  -6  10   2       15.68        7.97     16.82 o 
  -5  10   2      478.60      482.14     30.57 o 
  -4  10   2     1184.21     1252.56     54.98 o 
  -3  10   2      788.80      767.58     33.94 o 
  -2  10   2      364.72      447.71     54.22 o 
  -1  10   2     3545.22     3444.81     64.81 o 
   0  10   2     1032.87      977.45     32.25 o 
   1  10   2      683.55      663.93     28.25 o 
   2  10   2     7136.65     7051.45    144.10 o 
   3  10   2      152.07      184.93     30.46 o 
   4  10   2      170.36      174.83     21.92 o 
   5  10   2      141.14      171.37     22.43 o 
   6  10   2      881.25      784.49     40.58 o 
   7  10   2       24.95       13.78     30.46 o 
   8  10   2       64.64      151.19     67.29 o 
   9  10   2       30.57        3.50     37.92 o 
  10  10   2       16.46       38.81     32.57 o 
 -10  11   2        2.90       -0.39     22.24 o 
  -9  11   2        1.70       23.36     21.64 o 
  -8  11   2        0.71       21.92     20.98 o 
  -7  11   2      377.89      373.77     32.04 o 
  -6  11   2       80.47       91.31     21.22 o 
  -5  11   2      106.32       96.81     24.36 o 
  -4  11   2     1556.95     1425.36     45.70 o 
  -3  11   2       73.58       72.55     16.38 o 
  -2  11   2     1588.79     1685.40     80.80 o 
  -1  11   2     1665.22     1730.06     41.98 o 
   0  11   2       40.16       30.92     14.46 o 
   1  11   2      496.95      523.91     27.45 o 
   2  11   2      112.19      119.38     23.00 o 
   3  11   2       89.16      113.46     26.06 o 
   4  11   2        4.13       -3.58     27.11 o 
   5  11   2      250.16      290.59     30.80 o 
   6  11   2       24.79       24.30     19.66 o 
   7  11   2        1.71       -3.48     30.21 o 
   8  11   2      111.21      100.60     37.20 o 
   9  11   2        2.14       15.61     31.60 o 
  10  11   2       61.71      135.33     60.71 o 
 -10  12   2      227.23      224.37     37.01 o 
  -9  12   2      723.68      789.11     45.08 o 
  -8  12   2        1.24       23.14     21.77 o 
  -7  12   2        1.20      -17.37     17.37 o 
  -6  12   2      316.18      352.80     29.25 o 
  -5  12   2       25.58        3.09     16.85 o 
  -4  12   2      525.04      521.17     31.41 o 
  -3  12   2     5228.16     5315.30    100.96 o 
  -2  12   2      810.10      939.00     85.47 o 
  -1  12   2     1792.11     1776.75     64.44 o 
   0  12   2     6438.14     6143.73    107.34 o 
   1  12   2     8056.04     7929.22    133.71 o 
   2  12   2      218.65      216.94     19.41 o 
   3  12   2       23.87       15.43     21.69 o 
   4  12   2     1319.26     1343.91     90.28 o 
   5  12   2      132.87      145.97     23.21 o 
   6  12   2        3.43       31.01     23.63 o 
   7  12   2      757.36      683.36     56.56 o 
   8  12   2       59.97       43.42     43.62 o 
   9  12   2       71.15      116.90     42.30 o 
 -10  13   2      826.41      925.96     60.02 o 
  -9  13   2       24.08       14.16     22.19 o 
  -8  13   2      232.41      236.48     29.82 o 
  -7  13   2       13.01      -12.03     24.17 o 
  -6  13   2      684.82      693.54     37.83 o 
  -5  13   2      161.74      158.31     23.20 o 
  -4  13   2      853.74      874.59     40.32 o 
  -3  13   2      127.03      160.86     21.20 o 
  -2  13   2        5.26        6.45     12.49 o 
  -1  13   2     3656.76     3564.85    110.79 o 
   0  13   2     2068.72     2083.47     50.86 o 
   1  13   2       32.59       31.28     16.80 o 
   2  13   2    10555.05    10517.05    206.73 o 
   3  13   2       27.46       28.30     22.94 o 
   4  13   2       93.33       72.11     26.10 o 
   5  13   2      264.13      250.30     35.23 o 
   6  13   2      228.09      260.97     42.44 o 
   7  13   2      142.89      137.14     39.72 o 
   8  13   2      193.22      196.52     41.43 o 
   9  13   2      100.42      121.59     39.36 o 
 -10  14   2       42.62       30.42     29.95 o 
  -9  14   2      327.74      264.45     32.95 o 
  -8  14   2       68.19       58.85     39.86 o 
  -7  14   2        0.20       16.03     20.87 o 
  -6  14   2        1.06       34.43     19.53 o 
  -5  14   2      794.11      756.38     39.79 o 
  -4  14   2      382.59      409.54     31.38 o 
  -3  14   2      195.61      240.08     24.19 o 
  -2  14   2       53.70       69.01     19.14 o 
  -1  14   2      768.75      774.14     33.53 o 
   0  14   2      186.42      182.21     20.89 o 
   1  14   2     1175.67     1175.69     41.26 o 
   2  14   2      217.62      235.17     29.03 o 
   3  14   2        4.81        0.28     24.08 o 
   4  14   2       26.63       36.81     27.33 o 
   5  14   2      242.78      206.87     23.67 o 
   6  14   2       93.50       98.41     35.96 o 
   7  14   2      701.78      670.23     56.96 o 
   8  14   2        7.87       44.09     34.20 o 
   9  14   2        3.37      -14.85     53.48 o 
  -9  15   2       20.47       49.90     29.45 o 
  -8  15   2      483.44      488.82     48.28 o 
  -7  15   2       37.65       97.13     31.26 o 
  -6  15   2      130.03      144.23     25.21 o 
  -5  15   2      157.70      151.67     25.26 o 
  -4  15   2     5065.97     4960.22    102.40 o 
  -3  15   2        3.26       -8.14     18.21 o 
  -2  15   2      483.61      544.11     40.68 o 
  -1  15   2      687.77      765.19     35.87 o 
   0  15   2     3791.31     3642.48     74.93 o 
   1  15   2      992.72      964.64     39.40 o 
   2  15   2      162.88      166.25     29.08 o 
   3  15   2     1268.46     1225.50     57.01 o 
   4  15   2        0.06      -10.93     25.52 o 
   5  15   2      368.20      410.88     45.66 o 
   6  15   2        0.55       13.04     42.52 o 
   7  15   2      337.15      369.26     77.15 o 
   8  15   2      162.88      202.09     42.91 o 
   9  15   2      220.22      209.52     43.72 o 
  -9  16   2       44.98       51.58     29.45 o 
  -8  16   2      131.73      157.14     35.73 o 
  -7  16   2       14.25       42.82     22.36 o 
  -6  16   2      169.92      165.05     27.03 o 
  -5  16   2       11.93       17.10     20.34 o 
  -4  16   2      604.16      620.93     38.12 o 
  -3  16   2     2294.27     2266.49     63.33 o 
  -2  16   2      933.30      857.28     61.83 o 
  -1  16   2      132.68      155.01     20.80 o 
   0  16   2      333.41      360.82     26.83 o 
   1  16   2       14.20       30.63     23.77 o 
   2  16   2      313.09      336.78     34.07 o 
   3  16   2      416.22      411.83     37.60 o 
   4  16   2     3188.66     2870.78    127.79 o 
   5  16   2      770.78      816.64     64.66 o 
   6  16   2      669.02      620.41     74.74 o 
   7  16   2        6.57       -2.87     32.38 o 
   8  16   2        2.25       18.94     38.58 o 
  -9  17   2       19.20       58.63     31.49 o 
  -8  17   2      888.88      895.45     61.20 o 
  -7  17   2      378.65      417.40     38.61 o 
  -6  17   2      344.73      362.88     39.74 o 
  -5  17   2     1326.63     1279.65     52.09 o 
  -4  17   2       91.32       94.84     23.64 o 
  -3  17   2      347.55      384.89     31.08 o 
  -2  17   2     4220.24     4136.01    122.05 o 
  -1  17   2     1297.44     1224.87     43.76 o 
   0  17   2      279.00      311.09     26.47 o 
   1  17   2     1248.84     1216.88     54.03 o 
   2  17   2       20.30       48.22     26.59 o 
   3  17   2     2490.12     2353.18     78.23 o 
   4  17   2      264.87      273.29     40.92 o 
   5  17   2      380.72      377.60     46.32 o 
   6  17   2      114.90      113.10     38.21 o 
   7  17   2       99.08      118.98     38.25 o 
   8  17   2       31.01       56.89     37.33 o 
  -8  18   2      167.17      211.98     39.82 o 
  -7  18   2      652.34      765.42     62.41 o 
  -6  18   2      516.46      546.31     39.93 o 
  -5  18   2        8.57       -7.68     21.17 o 
  -4  18   2        2.03      -16.58     23.79 o 
  -3  18   2        1.69      -20.14     20.14 o 
  -2  18   2     1080.37     1088.61     47.11 o 
  -1  18   2      609.55      588.62     44.59 o 
   0  18   2      606.50      606.94     39.73 o 
   1  18   2       41.18       13.06     24.76 o 
   2  18   2      717.72      712.34     45.44 o 
   3  18   2      839.59      784.03     50.80 o 
   4  18   2       14.93       44.62     34.23 o 
   5  18   2       55.00       52.69     35.05 o 
   6  18   2        8.23        2.56     33.60 o 
   7  18   2       29.64       85.95     62.47 o 
   8  18   2      619.08      668.53    116.39 o 
  -8  19   2       14.56       32.00     29.58 o 
  -7  19   2       65.14      107.98     33.49 o 
  -6  19   2      284.42      303.13     33.59 o 
  -5  19   2      145.06      172.08     28.64 o 
  -4  19   2      166.71      179.96     28.93 o 
  -3  19   2      450.98      477.34     36.15 o 
  -2  19   2      226.64      226.21     28.34 o 
  -1  19   2      981.26      983.04     66.49 o 
   0  19   2        0.45      -23.31     23.31 o 
   1  19   2        6.29       -1.36     25.09 o 
   2  19   2      877.11      848.04     51.00 o 
   3  19   2        3.78       11.87     28.25 o 
   4  19   2      202.45      179.62     40.23 o 
   5  19   2        0.52        5.59     33.19 o 
   6  19   2      141.77      178.25     42.55 o 
   7  19   2       18.30       87.22     39.51 o 
  -7  20   2       82.37       90.39     33.37 o 
  -6  20   2      649.99      732.84     45.65 o 
  -5  20   2        1.08      -13.38     34.67 o 
  -4  20   2       54.15       44.61     24.65 o 
  -3  20   2      644.41      638.61     42.14 o 
  -2  20   2      250.68      298.31     51.20 o 
  -1  20   2        4.58      -28.25     39.74 o 
   0  20   2      168.68      168.95     31.54 o 
   1  20   2      670.97      687.59     52.02 o 
   2  20   2      212.07      258.11     36.78 o 
   3  20   2      306.78      367.18     45.37 o 
   4  20   2      664.27      655.11     54.80 o 
   5  20   2      113.33      108.19     38.61 o 
   6  20   2       73.05      115.99     39.25 o 
   7  20   2      371.26      398.94     52.76 o 
  -7  21   2      528.95      635.72     79.78 o 
  -6  21   2      104.53      145.25     35.49 o 
  -5  21   2       38.69       -3.58     24.48 o 
  -4  21   2     1331.15     1397.32     75.74 o 
  -3  21   2       18.92       22.06     25.37 o 
  -2  21   2      221.56      181.58     53.83 o 
  -1  21   2      296.24      275.61     57.58 o 
   0  21   2       51.22       -4.32     44.76 o 
   1  21   2       26.59       26.08     52.75 o 
   2  21   2      348.10      439.93     45.21 o 
   3  21   2       81.22       82.62     35.26 o 
   4  21   2       21.35       72.80     49.97 o 
   5  21   2      870.20      877.22    105.87 o 
   6  21   2      323.06      330.88     49.60 o 
  -6  22   2      559.28      616.99     84.16 o 
  -5  22   2        2.29       21.79     29.19 o 
  -4  22   2       62.65       64.10     50.30 o 
  -3  22   2      366.67      423.07     38.04 o 
  -2  22   2      267.95      170.19     54.07 o 
  -1  22   2      186.43      163.32    116.82 o 
   0  22   2      143.38       29.81     50.18 o 
   1  22   2       22.68       10.66     29.78 o 
   2  22   2      457.71      468.25     50.35 o 
   3  22   2      192.62      253.25     43.95 o 
   4  22   2      942.85      841.37     62.69 o 
   5  22   2       91.05      111.11     39.14 o 
  -5  23   2       27.31        8.15     38.99 o 
  -4  23   2      274.91      332.53     40.37 o 
  -3  23   2      248.70      204.76     60.57 o 
  -2  23   2      291.53      200.78     59.87 o 
  -1  23   2      159.78       89.57     55.61 o 
   0  23   2       35.47      -11.29     50.87 o 
   1  23   2       14.18      -44.83     58.74 o 
   2  23   2      101.20      143.90     38.88 o 
   3  23   2       63.88       91.76     39.47 o 
   4  23   2       16.52       65.16     38.35 o 
   5  23   2       59.56       88.17     39.25 o 
  -5  24   2      241.02      281.81    171.62 o 
  -4  24   2       14.60       32.13     67.29 o 
  -3  24   2       23.10      -50.96     50.96 o 
  -2  24   2      139.30       82.27     69.48 o 
  -1  24   2        0.24      -61.59     61.59 o 
   0  24   2      666.59      619.82    108.71 o 
   1  24   2      487.40      408.47     75.18 o 
   2  24   2        3.76       33.59     70.14 o 
   3  24   2      358.55      428.70     51.14 o 
   4  24   2       36.75       45.49     42.08 o 
  -3  25   2      350.12      157.81    118.36 o 
  -2  25   2       16.00      -21.48     71.02 o 
  -1  25   2       86.78      -33.50     57.64 o 
   0  25   2      300.04      178.64     65.75 o 
   1  25   2      589.57      673.33    106.08 o 
   2  25   2      298.73      276.61     85.92 o 
   3  25   2        0.99       30.25     43.40 o 
  -1  26   2       54.88      -62.47     62.47 o 
   0  26   2       44.99      -56.84     56.84 o 
 -11   1   3       77.69       66.52     30.06 o 
 -10   1   3      164.51      175.04     33.55 o 
  -9   1   3       60.39       66.05     25.77 o 
  -8   1   3     1600.49     1505.52     66.17 o 
  -7   1   3       20.75        2.65     15.40 o 
  -6   1   3     1778.65     1807.90     36.98 o 
  -5   1   3     4040.04     3960.17     70.58 o 
  -4   1   3      787.19      756.25     32.70 o 
  -3   1   3     1766.54     1757.01     49.81 o 
  -2   1   3      340.76      395.24     24.03 o 
  -1   1   3    12106.23    12474.14    263.31 o 
   0   1   3     1827.29     1819.14     39.67 o 
   1   1   3       51.52       59.14      8.54 o 
   2   1   3      448.70      430.19     20.10 o 
   3   1   3       54.35       55.92     12.26 o 
   4   1   3     1911.38     1901.18     43.07 o 
   5   1   3       44.47       59.36     14.59 o 
   6   1   3     1489.69     1415.21     41.56 o 
   7   1   3        4.49        5.45     17.27 o 
   8   1   3     1095.05     1038.83     48.54 o 
   9   1   3      630.26      600.72     52.06 o 
  10   1   3       69.07       11.34     37.35 o 
 -11   2   3       21.98        2.06     28.02 o 
 -10   2   3       54.49       36.78     25.64 o 
  -9   2   3      284.59      282.66     35.55 o 
  -8   2   3      573.52      571.04     34.15 o 
  -7   2   3      151.63      187.43     20.83 o 
  -6   2   3     2651.69     2646.46     59.68 o 
  -5   2   3      110.13       95.36     13.33 o 
  -4   2   3     5339.09     5200.25    103.75 o 
  -3   2   3     9443.56     8844.14    176.77 o 
  -2   2   3     9206.23     9164.16    179.48 o 
  -1   2   3     1080.57     1086.76     28.79 o 
   0   2   3       39.53       45.99      9.30 o 
   1   2   3      271.01      281.17     15.15 o 
   2   2   3     3125.72     3104.79     53.49 o 
   3   2   3      220.47      243.59     15.97 o 
   4   2   3     1681.43     1708.57     40.38 o 
   5   2   3      247.61      272.13     19.84 o 
   6   2   3     5159.93     5069.15     89.41 o 
   7   2   3     1125.70     1119.71     45.93 o 
   8   2   3      637.08      655.94     41.33 o 
   9   2   3        0.04        7.55     32.61 o 
  10   2   3       29.23      -34.48     34.48 o 
 -11   3   3      177.68      162.03     36.27 o 
 -10   3   3       69.53       24.75     25.68 o 
  -9   3   3      392.12      298.78     37.70 o 
  -8   3   3      681.29      699.46     37.08 o 
  -7   3   3     1509.68     1495.69     46.32 o 
  -6   3   3       84.90       91.11     16.50 o 
  -5   3   3     2105.56     2028.58     48.83 o 
  -4   3   3     3217.47     3124.72     69.41 o 
  -3   3   3      925.61      996.46     35.32 o 
  -2   3   3       23.12       30.63     13.22 o 
  -1   3   3      387.90      430.28     21.64 o 
   0   3   3       70.42       84.03     10.47 o 
   1   3   3     1608.98     1532.03     35.71 o 
   2   3   3     5387.53     5268.91     94.79 o 
   3   3   3     5569.19     5448.10     86.30 o 
   4   3   3       11.42       17.27     13.29 o 
   5   3   3      865.34      926.69     31.87 o 
   6   3   3      301.40      327.66     28.95 o 
   7   3   3       34.24       33.74     21.31 o 
   8   3   3      357.57      433.09     63.64 o 
   9   3   3      263.48      185.30     39.62 o 
  10   3   3      144.76       55.94     39.26 o 
 -11   4   3       31.97       29.61     28.16 o 
 -10   4   3      580.52      626.59     52.37 o 
  -9   4   3      466.56      509.07     35.20 o 
  -8   4   3      193.31      166.05     22.45 o 
  -7   4   3      214.89      249.18     33.85 o 
  -6   4   3      475.76      446.98     27.45 o 
  -5   4   3      959.30      930.05     33.75 o 
  -4   4   3      495.64      447.99     25.31 o 
  -3   4   3      515.04      541.90     31.99 o 
  -2   4   3     1062.93     1193.96     30.90 o 
  -1   4   3       35.93       47.81     11.91 o 
   0   4   3     2649.40     2710.38     53.82 o 
   1   4   3      159.46      185.28     20.21 o 
   2   4   3        0.87        2.30     11.96 o 
   3   4   3      335.46      404.34     42.61 o 
   4   4   3        2.91        3.02     10.17 o 
   5   4   3     1071.55     1108.41     34.13 o 
   6   4   3       12.82       -1.79     18.50 o 
   7   4   3       45.48       50.67     22.10 o 
   8   4   3      826.23      830.71     44.28 o 
   9   4   3        0.31      -25.39     35.76 o 
  10   4   3      115.71       81.97     59.18 o 
 -11   5   3        1.90       -9.82     25.65 o 
 -10   5   3      436.64      427.20     46.03 o 
  -9   5   3       38.21       35.60     19.86 o 
  -8   5   3       15.60       -0.11     16.33 o 
  -7   5   3      176.63      173.21     21.45 o 
  -6   5   3      842.25      866.56     36.18 o 
  -5   5   3       42.99       34.44     13.62 o 
  -4   5   3     4732.08     4678.19    143.06 o 
  -3   5   3      936.67     1009.39     43.00 o 
  -2   5   3     3017.91     2892.39     54.68 o 
  -1   5   3    11051.96    11137.12    226.20 o 
   0   5   3     5047.10     4888.02     87.94 o 
   1   5   3      911.93      876.00     40.77 o 
   2   5   3      144.95      148.99     24.77 o 
   3   5   3     1328.84     1336.13     41.30 o 
   4   5   3     1462.79     1523.41     46.49 o 
   5   5   3     1251.83     1280.33     46.28 o 
   6   5   3      637.06      667.23     39.21 o 
   7   5   3        3.28       32.77     20.93 o 
   8   5   3       93.01       87.54     25.40 o 
   9   5   3      268.74      255.87     33.20 o 
  10   5   3        1.73      -43.84     53.04 o 
 -11   6   3       51.06       18.23     29.48 o 
 -10   6   3      247.57      252.17     42.74 o 
  -9   6   3      284.90      283.08     29.27 o 
  -8   6   3        9.00       19.58     17.93 o 
  -7   6   3     2251.38     2367.23     61.96 o 
  -6   6   3      269.48      255.04     22.77 o 
  -5   6   3     3176.04     3153.55     68.42 o 
  -4   6   3       99.68      104.06     15.22 o 
  -3   6   3     2135.88     2142.01    143.24 o 
  -2   6   3    11122.98    10988.12    277.17 o 
  -1   6   3      389.03      371.46     19.27 o 
   0   6   3     6918.74     7258.11    154.03 o 
   1   6   3    11192.85    11026.21    226.75 o 
   2   6   3      697.57      690.09     40.82 o 
   3   6   3      258.47      325.81     26.22 o 
   4   6   3     1733.40     1618.39     49.03 o 
   5   6   3       17.05       39.25     20.20 o 
   6   6   3      826.28      783.14     51.82 o 
   7   6   3     1312.85     1416.45     52.51 o 
   8   6   3      299.63      300.90     45.71 o 
   9   6   3       21.73       16.03     27.85 o 
  10   6   3      479.89      640.75    132.39 o 
 -11   7   3      215.30      188.72     38.92 o 
 -10   7   3      242.32      229.40     30.08 o 
  -9   7   3      320.82      293.20     35.12 o 
  -8   7   3        3.27       11.76     18.10 o 
  -7   7   3     2078.82     2150.08     59.74 o 
  -6   7   3      889.36      943.18     38.97 o 
  -5   7   3       28.98       40.40     14.98 o 
  -4   7   3     3008.38     2981.57     64.08 o 
  -3   7   3     1472.67     1440.29     48.76 o 
  -2   7   3      121.23      142.51     21.19 o 
  -1   7   3     1415.40     1354.23     34.53 o 
   0   7   3       97.01      119.28     18.68 o 
   1   7   3       59.65       83.52     21.28 o 
   2   7   3     9497.13     9788.25    208.46 o 
   3   7   3     1072.29      956.73     37.09 o 
   4   7   3      103.87      115.52     20.60 o 
   5   7   3     1014.57      984.31     42.20 o 
   6   7   3      817.77      824.30     73.50 o 
   7   7   3      128.69      124.04     25.42 o 
   8   7   3      116.02      135.83     27.73 o 
   9   7   3      240.95      279.76     43.23 o 
  10   7   3        2.72       45.07     73.65 o 
 -11   8   3       26.62       24.16     30.19 o 
 -10   8   3      166.83      150.30     41.73 o 
  -9   8   3      154.25      198.51     27.66 o 
  -8   8   3      362.02      331.02     30.94 o 
  -7   8   3      198.83      191.98     23.87 o 
  -6   8   3       71.49       69.32     18.92 o 
  -5   8   3     2052.02     2035.74     54.15 o 
  -4   8   3      406.53      403.33     25.18 o 
  -3   8   3     1398.04     1443.62     52.20 o 
  -2   8   3       15.03       22.23     17.08 o 
  -1   8   3     3267.73     3107.41     60.13 o 
   0   8   3      204.41      283.70     23.81 o 
   1   8   3     1507.53     1456.36     54.55 o 
   2   8   3      608.19      625.48     43.19 o 
   3   8   3       36.07       44.36     25.90 o 
   4   8   3     1469.26     1436.19     47.75 o 
   5   8   3        3.72       11.68     17.67 o 
   6   8   3       69.19       76.11     22.83 o 
   7   8   3       50.23       65.93     23.39 o 
   8   8   3       67.67       91.81     26.25 o 
   9   8   3       68.66       80.94     35.49 o 
  10   8   3        0.08       42.15     80.66 o 
 -11   9   3      211.60      260.37     43.06 o 
 -10   9   3        4.61       10.06     22.54 o 
  -9   9   3       65.60       59.71     23.66 o 
  -8   9   3        3.94        3.93     18.59 o 
  -7   9   3       14.01       55.26     24.80 o 
  -6   9   3     1471.46     1510.82     49.22 o 
  -5   9   3     2455.56     2452.39     61.57 o 
  -4   9   3      363.71      382.99     24.85 o 
  -3   9   3       52.57       61.83     18.58 o 
  -2   9   3     3053.75     2973.78     59.39 o 
  -1   9   3      528.73      683.01     28.19 o 
   0   9   3     2510.35     2685.17     88.06 o 
   1   9   3     1083.70     1065.56     45.50 o 
   2   9   3       27.84       42.67     25.15 o 
   3   9   3      428.04      447.23     40.37 o 
   4   9   3      766.17      702.99     37.05 o 
   5   9   3     1478.07     1368.58     49.26 o 
   6   9   3      119.07      115.05     25.03 o 
   7   9   3        4.83      -13.45     20.68 o 
   8   9   3       52.77       47.39     27.50 o 
   9   9   3        0.53       12.54     32.89 o 
 -11  10   3      102.34      148.17     49.97 o 
 -10  10   3      243.70      290.47     34.29 o 
  -9  10   3      817.64      892.93     48.34 o 
  -8  10   3        5.54       25.79     21.68 o 
  -7  10   3       37.68      158.37     51.38 o 
  -6  10   3     1982.69     2008.43     57.63 o 
  -5  10   3     2298.67     2297.78     59.84 o 
  -4  10   3      612.85      585.67     31.56 o 
  -3  10   3      862.26      823.42     44.94 o 
  -2  10   3      388.36      417.32     31.36 o 
  -1  10   3       28.64       92.93     33.32 o 
   0  10   3     7766.13     8478.28    469.36 o 
   1  10   3     1950.41     1957.16     60.15 o 
   2  10   3      382.53      389.49     37.14 o 
   3  10   3     5969.10     5660.65    140.68 o 
   4  10   3      213.09      219.84     25.41 o 
   5  10   3     2197.90     2201.20     63.28 o 
   6  10   3        0.99      -14.54     20.65 o 
   7  10   3       77.11       67.94     24.49 o 
   8  10   3      128.42      188.48     42.31 o 
   9  10   3      210.19      260.81     85.04 o 
 -10  11   3      366.28      331.60     40.55 o 
  -9  11   3        2.55       32.01     23.44 o 
  -8  11   3     2126.52     2490.96    150.72 o 
  -7  11   3      164.80      827.20     74.96 o 
  -6  11   3      730.46      729.76     37.94 o 
  -5  11   3      253.85      265.64     24.91 o 
  -4  11   3        9.09       17.71     16.35 o 
  -3  11   3      472.71      515.91     44.29 o 
  -2  11   3     3842.92     3912.79    154.43 o 
  -1  11   3     2857.46     2946.51    104.47 o 
   0  11   3     1832.23     2152.90    181.87 o 
   1  11   3      516.18      616.76     45.15 o 
   2  11   3     2052.21     2012.91     66.75 o 
   3  11   3       85.34      124.02     33.37 o 
   4  11   3       15.11        5.64     17.66 o 
   5  11   3     1378.82     1463.46     74.23 o 
   6  11   3     1718.52     1682.40     57.14 o 
   7  11   3     1018.61     1056.78     49.62 o 
   8  11   3      157.52      135.12     74.08 o 
   9  11   3        3.06      -13.16     61.15 o 
 -10  12   3        2.57       15.97     24.57 o 
  -9  12   3        9.13       12.44     22.40 o 
  -8  12   3       73.06       94.68     28.60 o 
  -7  12   3      539.10      571.93     36.40 o 
  -6  12   3      772.32      865.57     66.44 o 
  -5  12   3      517.04      539.28     34.61 o 
  -4  12   3       74.41       70.48     18.73 o 
  -3  12   3       47.57       42.04     16.59 o 
  -2  12   3     2924.60     2877.92     60.00 o 
  -1  12   3        0.43        7.69     13.34 o 
   0  12   3      400.43      475.24     43.80 o 
   1  12   3        2.86       35.27     21.55 o 
   2  12   3     2755.46     2553.13     76.48 o 
   3  12   3      861.70      787.71     60.85 o 
   4  12   3      310.81      335.56     29.70 o 
   5  12   3      647.84      700.97     41.12 o 
   6  12   3       20.39       17.79     21.74 o 
   7  12   3      107.76      148.16     54.36 o 
   8  12   3        1.30       15.78     35.96 o 
   9  12   3      138.83      150.93     79.34 o 
 -10  13   3       82.79       50.80     31.40 o 
  -9  13   3       57.60       83.64     28.33 o 
  -8  13   3       38.98       37.34     25.27 o 
  -7  13   3      960.53     1095.98     53.59 o 
  -6  13   3       53.01       51.98     20.59 o 
  -5  13   3        0.54        0.55     18.17 o 
  -4  13   3      725.51      688.76     41.82 o 
  -3  13   3       12.44        9.71     15.98 o 
  -2  13   3       47.48       57.40     15.10 o 
  -1  13   3      239.44      245.33     20.49 o 
   0  13   3      143.62      170.77     19.05 o 
   1  13   3     1491.92     1637.66    129.96 o 
   2  13   3     1263.25     1304.39     57.74 o 
   3  13   3     2858.20     2834.44     84.94 o 
   4  13   3       23.02       48.50     36.33 o 
   5  13   3       60.95       72.99     22.95 o 
   6  13   3      121.68      142.30     27.01 o 
   7  13   3       50.62       20.44     35.78 o 
   8  13   3        2.86       27.45     41.21 o 
   9  13   3      119.06      146.29     62.69 o 
 -10  14   3      140.45      126.90     31.03 o 
  -9  14   3      660.25      617.89     82.60 o 
  -8  14   3      895.37      963.27     47.15 o 
  -7  14   3        5.02       31.59     25.35 o 
  -6  14   3     1494.01     1559.56     54.77 o 
  -5  14   3       86.95      102.11     23.60 o 
  -4  14   3      411.61      439.33     31.71 o 
  -3  14   3      259.34      291.96     31.02 o 
  -2  14   3        2.89       13.05     19.70 o 
  -1  14   3      787.41      762.18     33.55 o 
   0  14   3       75.28       77.03     23.70 o 
   1  14   3     1806.93     1871.62     79.93 o 
   2  14   3      294.58      319.84     35.52 o 
   3  14   3       95.02      127.82     31.43 o 
   4  14   3     6188.15     5948.71    226.82 o 
   5  14   3      107.71      132.80     23.10 o 
   6  14   3       23.63        7.86     21.97 o 
   7  14   3      219.92      274.79     47.21 o 
   8  14   3       74.26       40.04     58.52 o 
  -9  15   3       30.68       39.77     25.65 o 
  -8  15   3      394.64      364.70     44.44 o 
  -7  15   3      874.46      921.94     49.97 o 
  -6  15   3      118.99      132.42     25.68 o 
  -5  15   3        3.79       13.13     19.89 o 
  -4  15   3      648.60      644.80     48.02 o 
  -3  15   3      145.67      162.11     28.33 o 
  -2  15   3       20.40       49.02     22.49 o 
  -1  15   3     1785.67     1758.95     48.76 o 
   0  15   3        7.83       27.57     22.26 o 
   1  15   3      780.06      793.22     45.97 o 
   2  15   3      248.64      260.07     34.52 o 
   3  15   3     1212.92     1135.13     71.25 o 
   4  15   3       43.24       75.06     32.52 o 
   5  15   3      185.20      198.14     26.29 o 
   6  15   3      981.25      996.44     66.51 o 
   7  15   3       11.93       28.44     44.71 o 
   8  15   3      139.45      149.09     73.86 o 
  -9  16   3       67.93       56.03     31.18 o 
  -8  16   3       46.16      103.90     46.06 o 
  -7  16   3      204.97      226.46     30.91 o 
  -6  16   3      326.70      374.93     34.27 o 
  -5  16   3       82.34      112.19     24.60 o 
  -4  16   3       14.06        7.78     19.58 o 
  -3  16   3       46.19       38.83     24.29 o 
  -2  16   3     2091.35     2130.46     73.37 o 
  -1  16   3       13.79       39.08     25.33 o 
   0  16   3      433.10      458.67     37.16 o 
   1  16   3      915.08      849.47     49.79 o 
   2  16   3      276.04      319.18     36.80 o 
   3  16   3        1.81      -27.06     27.06 o 
   4  16   3        1.72      -28.04     28.04 o 
   5  16   3       49.35       63.33     24.03 o 
   6  16   3        0.17       -6.31     35.75 o 
   7  16   3       67.07       80.54     41.14 o 
   8  16   3        0.27       58.56     67.73 o 
  -9  17   3       23.32       74.08     50.85 o 
  -8  17   3      395.49      502.40     59.11 o 
  -7  17   3       91.80      104.82     26.02 o 
  -6  17   3        2.53      -20.88     20.88 o 
  -5  17   3      201.13      253.98     30.14 o 
  -4  17   3      278.09      268.72     29.37 o 
  -3  17   3      683.19      702.06     48.36 o 
  -2  17   3       29.94       33.06     31.37 o 
  -1  17   3       51.33       21.92     36.64 o 
   0  17   3      177.40      222.75     29.72 o 
   1  17   3     2441.07     2298.73     74.95 o 
   2  17   3      537.04      546.95     43.09 o 
   3  17   3      132.44      153.08     34.25 o 
   4  17   3      347.57      303.98     39.71 o 
   5  17   3       43.45       60.35     36.55 o 
   6  17   3       32.02       38.83     38.80 o 
   7  17   3      136.43      138.03     48.00 o 
  -8  18   3      201.64      255.53     41.53 o 
  -7  18   3        2.95       43.32     34.19 o 
  -6  18   3      338.95      339.53     51.57 o 
  -5  18   3       38.74       57.41     23.71 o 
  -4  18   3       45.03       37.14     22.71 o 
  -3  18   3     1057.01     1123.90     81.20 o 
  -2  18   3     1509.96     1451.17     92.13 o 
  -1  18   3       35.27       58.15     39.43 o 
   0  18   3     1609.38     1474.71     86.08 o 
   1  18   3      612.97      687.67     54.94 o 
   2  18   3        1.53        4.73     27.09 o 
   3  18   3      212.83      249.28     38.13 o 
   4  18   3      453.03      409.00     43.96 o 
   5  18   3       89.88       80.48     38.44 o 
   6  18   3       75.92       75.31     40.32 o 
   7  18   3      264.22      243.26     70.80 o 
  -8  19   3       20.33      101.26     27.79 o 
  -7  19   3      322.71      362.68     37.71 o 
  -6  19   3       36.49       32.09     23.19 o 
  -5  19   3      903.93      909.58     47.44 o 
  -4  19   3     1430.03     1429.13    106.89 o 
  -3  19   3      242.39      117.58     47.24 o 
  -2  19   3       77.08       27.84     42.65 o 
  -1  19   3      410.42      357.68     56.82 o 
   0  19   3       87.39       88.08     44.87 o 
   1  19   3      187.97      164.42     33.19 o 
   2  19   3     1029.33     1037.48     57.41 o 
   3  19   3     1074.93     1073.49     85.05 o 
   4  19   3        3.05       22.71     35.07 o 
   5  19   3      139.13      117.60     40.99 o 
   6  19   3        6.57       24.69     38.21 o 
  -7  20   3       16.25       15.63     24.93 o 
  -6  20   3       16.26       23.72     29.17 o 
  -5  20   3       84.46       64.61     25.31 o 
  -4  20   3       13.57       -4.93     53.91 o 
  -3  20   3      419.78      388.88     64.84 o 
  -2  20   3     1768.37     1808.31    106.01 o 
  -1  20   3      143.81       79.75     48.03 o 
   0  20   3        4.98      -39.52     41.07 o 
   1  20   3       17.14      -14.09     26.44 o 
   2  20   3       91.53      111.55     34.08 o 
   3  20   3       43.54       37.96     45.42 o 
   4  20   3        1.32       36.38     35.82 o 
   5  20   3       78.83       98.92     42.02 o 
   6  20   3       12.60       61.28     40.51 o 
  -7  21   3       14.11       -3.07     46.47 o 
  -6  21   3      242.89      228.11     38.03 o 
  -5  21   3       23.48      -22.61     38.22 o 
  -4  21   3       22.19      -44.08     44.08 o 
  -3  21   3        8.79      -43.48     43.48 o 
  -2  21   3      145.17      125.80     52.75 o 
  -1  21   3        6.05        1.24     44.41 o 
   0  21   3       72.34       21.26     48.11 o 
   1  21   3        0.15        4.00     28.49 o 
   2  21   3       26.69        8.56     30.49 o 
   3  21   3        2.90       31.74     36.82 o 
   4  21   3       32.86       47.09     48.88 o 
   5  21   3       81.57       93.65     48.00 o 
  -6  22   3       64.14       55.03     31.57 o 
  -5  22   3       14.45       -2.14     51.16 o 
  -4  22   3      228.01      117.23     57.28 o 
  -3  22   3      359.09      277.92     65.32 o 
  -2  22   3      315.05      251.38     61.23 o 
  -1  22   3      112.29      113.54     54.94 o 
   0  22   3     1002.21      957.28     92.41 o 
   1  22   3       20.96      -50.12     67.95 o 
   2  22   3       19.60       -5.97     40.85 o 
   3  22   3       71.65       76.29     39.00 o 
   4  22   3        5.42       29.33     39.89 o 
   5  22   3       98.54       74.00     42.11 o 
  -5  23   3      748.85      676.01     86.79 o 
  -4  23   3      297.81      128.67     64.35 o 
  -3  23   3      227.37      173.18     61.82 o 
  -2  23   3      432.22      319.24     67.82 o 
  -1  23   3      151.03      102.16     57.19 o 
   0  23   3      771.22      700.71     80.08 o 
   1  23   3        0.19      -48.74     48.74 o 
   2  23   3      162.13      196.53     46.32 o 
   3  23   3      278.91      347.44     49.39 o 
   4  23   3       46.36      133.13     44.52 o 
  -4  24   3      134.64       20.49     61.66 o 
  -3  24   3      954.05      859.14    144.00 o 
  -2  24   3        4.28      -63.12     63.12 o 
  -1  24   3      182.86       80.58     60.03 o 
   0  24   3       30.82      -40.76     55.37 o 
   1  24   3        3.38      -52.87     52.87 o 
   2  24   3      459.26      341.93     92.93 o 
   3  24   3      159.74      172.21     48.66 o 
  -2  25   3       15.89      -54.00     54.00 o 
  -1  25   3       40.01      -58.35     58.35 o 
   0  25   3       28.62      -58.50     58.50 o 
   1  25   3      351.51      253.96    115.29 o 
 -11   0   4       31.55       13.59     40.77 o 
 -10   0   4       52.82       19.73     37.26 o 
  -9   0   4      320.11      275.29     51.73 o 
  -7   0   4      644.88      623.79     63.56 o 
  -6   0   4     1015.70     1128.15     65.43 o 
  -5   0   4      239.90      212.22     30.69 o 
  -4   0   4     5073.94     4915.55    521.44 o 
  -3   0   4      121.36      155.14     24.84 o 
  -2   0   4     8231.76     8600.74    273.10 o 
  -1   0   4     2864.90     3180.78    119.24 o 
   0   0   4     2085.88     2179.91     60.25 o 
   1   0   4    21997.46    21916.67    745.44 o 
   2   0   4     4127.00     4299.42    102.49 o 
   3   0   4     1169.99     1172.38     49.09 o 
   4   0   4      136.80      151.42     25.23 o 
   5   0   4      236.17      196.89     30.47 o 
   6   0   4        5.53        2.19     34.63 o 
   7   0   4      103.19      129.76     43.84 o 
   8   0   4     1551.57     1199.37     91.18 o 
   9   0   4        0.11      -29.37     46.91 o 
  10   0   4      241.78      137.21     64.44 o 
 -11   1   4      315.02      265.85     56.99 o 
 -10   1   4      271.55      261.00     39.31 o 
  -9   1   4      163.25      140.72     30.61 o 
  -8   1   4      146.38      158.38     29.68 o 
  -7   1   4      329.92      317.85     31.27 o 
  -6   1   4      237.99      196.81     23.03 o 
  -5   1   4      640.99      656.14     34.81 o 
  -4   1   4     2242.04     2023.15    101.34 o 
  -3   1   4     2708.07     2783.66     79.80 o 
  -2   1   4      651.75      837.63     40.21 o 
  -1   1   4     2449.45     2732.07     58.61 o 
   0   1   4      650.51      681.72     23.74 o 
   1   1   4     1344.83     1377.58     33.32 o 
   2   1   4       62.31       55.58     13.14 o 
   3   1   4     3583.80     3587.35     65.35 o 
   4   1   4       18.79        8.74     14.40 o 
   5   1   4       38.13       47.22     16.69 o 
   6   1   4      500.42      509.17     35.03 o 
   7   1   4       42.06       68.49     29.06 o 
   8   1   4       15.39        9.08     34.63 o 
   9   1   4      223.82      130.34     40.59 o 
 -11   2   4       34.83       19.24     28.64 o 
 -10   2   4      204.64      177.33     35.16 o 
  -9   2   4       23.40       15.08     23.86 o 
  -8   2   4        3.49       -3.48     20.29 o 
  -7   2   4       33.22       54.43     21.52 o 
  -6   2   4     1030.49     1065.06     49.01 o 
  -5   2   4     1537.02     1448.40     47.89 o 
  -4   2   4      565.64      606.11     37.27 o 
  -3   2   4     4067.77     4449.40    164.90 o 
  -2   2   4     6908.65     7451.39    199.02 o 
  -1   2   4     3534.24     3764.75     74.36 o 
   0   2   4      301.36      370.46     21.38 o 
   1   2   4        0.14      -11.96     11.96 o 
   2   2   4      391.44      398.73     21.34 o 
   3   2   4      574.28      566.92     26.98 o 
   4   2   4       31.49       60.41     15.27 o 
   5   2   4       34.79       47.48     24.34 o 
   6   2   4      729.97      721.12     39.64 o 
   7   2   4      207.23      178.50     34.07 o 
   8   2   4       19.30       26.76     31.50 o 
   9   2   4       13.40      -32.61     32.61 o 
 -11   3   4      380.81      342.14     45.99 o 
 -10   3   4      284.49      251.18     47.78 o 
  -9   3   4      148.47      151.78     31.93 o 
  -8   3   4       43.04       55.83     19.36 o 
  -7   3   4       17.16       -7.40     18.85 o 
  -6   3   4      714.67      718.25     42.88 o 
  -5   3   4       31.95       43.27     15.66 o 
  -4   3   4      776.43      739.71     38.11 o 
  -3   3   4      520.14      551.48     35.76 o 
  -2   3   4     4030.24     4527.38    114.10 o 
  -1   3   4     4403.36     4694.86     88.52 o 
   0   3   4      649.46      710.09     27.05 o 
   1   3   4      453.00      446.09     21.14 o 
   2   3   4      957.43     1028.35     30.25 o 
   3   3   4        3.90        3.60     12.56 o 
   4   3   4     2945.49     2977.98     70.54 o 
   5   3   4       98.83      104.95     27.28 o 
   6   3   4      139.09      113.78     24.47 o 
   7   3   4       26.02       64.47     24.04 o 
   8   3   4     1254.62     1158.99     64.66 o 
   9   3   4       25.44      -33.13     33.13 o 
 -11   4   4       73.08       73.36     32.65 o 
 -10   4   4       16.87       27.96     27.45 o 
  -9   4   4      931.37      959.04     59.29 o 
  -8   4   4       57.32       53.18     19.00 o 
  -7   4   4      307.49      329.20     25.37 o 
  -6   4   4      677.69      723.17     51.28 o 
  -5   4   4      499.80      537.06     49.89 o 
  -4   4   4       21.79       23.21     15.57 o 
  -3   4   4     3005.66     3111.97     61.29 o 
  -2   4   4     1797.71     1763.35     41.64 o 
  -1   4   4     1199.95     2178.61    165.26 o 
   0   4   4     5208.90     5428.14    135.11 o 
   1   4   4     4592.06     4532.19    147.95 o 
   2   4   4     1521.61     1450.65     43.47 o 
   3   4   4      279.82      296.92     24.43 o 
   4   4   4      402.49      441.92     30.25 o 
   5   4   4     1113.77     1116.00     45.70 o 
   6   4   4      318.08      276.91     28.88 o 
   7   4   4      747.78      776.76     43.46 o 
   8   4   4       17.55       -5.11     30.96 o 
   9   4   4       22.16      -33.16     33.16 o 
 -11   5   4      149.72      128.71     35.89 o 
 -10   5   4       29.84        8.40     26.12 o 
  -9   5   4      100.32      116.86     32.44 o 
  -8   5   4     1137.81     1171.59     45.87 o 
  -7   5   4      513.16      565.60     41.89 o 
  -6   5   4       48.56       50.92     20.01 o 
  -5   5   4     2993.65     2964.76     83.30 o 
  -4   5   4     1871.69     1986.51     62.26 o 
  -3   5   4      440.42      496.18     25.89 o 
  -2   5   4     1225.51     1269.89     35.05 o 
  -1   5   4      860.52     1245.92    102.31 o 
   0   5   4     1488.00     1627.09     42.75 o 
   1   5   4      373.07      446.81     46.25 o 
   2   5   4     6811.60     6847.03    123.74 o 
   3   5   4      498.84      519.04     32.02 o 
   4   5   4        0.36       18.94     18.43 o 
   5   5   4     2226.65     2150.71     62.30 o 
   6   5   4       23.71        9.56     20.99 o 
   7   5   4      383.47      329.23     39.55 o 
   8   5   4       17.15       11.56     30.24 o 
   9   5   4        3.91      -15.68     34.64 o 
 -11   6   4       52.83       22.11     28.96 o 
 -10   6   4      146.68      196.39     42.96 o 
  -9   6   4      349.91      363.26     33.00 o 
  -8   6   4      147.02      187.14     36.81 o 
  -7   6   4      238.39      215.57     23.89 o 
  -6   6   4       93.34       81.41     22.35 o 
  -5   6   4      376.95      400.00     32.99 o 
  -4   6   4     2904.10     2917.89     80.37 o 
  -3   6   4       10.03       25.03     11.10 o 
  -2   6   4       11.80       17.75     11.24 o 
  -1   6   4      692.59      799.75     28.43 o 
   0   6   4      242.39      269.23     27.06 o 
   1   6   4      595.33      632.39     40.84 o 
   2   6   4        7.17       19.91     22.71 o 
   3   6   4      114.42       95.98     20.12 o 
   4   6   4        2.25      -17.55     17.55 o 
   5   6   4       41.48       52.80     22.58 o 
   6   6   4      266.65      267.87     30.63 o 
   7   6   4      272.87      331.74     33.92 o 
   8   6   4      263.17      281.36     34.17 o 
   9   6   4       96.39       13.45     36.34 o 
 -11   7   4       17.26       22.66     30.89 o 
 -10   7   4      198.81      183.11     37.50 o 
  -9   7   4        8.45       33.37     21.61 o 
  -8   7   4      168.01      185.90     26.77 o 
  -7   7   4      692.73      705.06     36.59 o 
  -6   7   4      158.86      151.68     21.32 o 
  -5   7   4      284.62      295.12     29.74 o 
  -4   7   4      109.84      110.71     21.03 o 
  -3   7   4      689.47      638.00     50.57 o 
  -2   7   4     1059.07     1364.82    101.50 o 
  -1   7   4     3852.14     4555.75     87.92 o 
   0   7   4     5076.78     5173.04    121.50 o 
   1   7   4      400.22      445.62     38.14 o 
   2   7   4      830.23      899.53     49.54 o 
   3   7   4     1219.54     1253.67     44.63 o 
   4   7   4        1.16       20.31     19.42 o 
   5   7   4      172.47      182.05     26.72 o 
   6   7   4       46.89       25.02     28.10 o 
   7   7   4      186.77      174.15     32.16 o 
   8   7   4       21.69       16.00     37.25 o 
   9   7   4      324.85      250.09     44.25 o 
 -11   8   4      114.68       60.93     42.08 o 
 -10   8   4      326.74      278.31     33.28 o 
  -9   8   4      322.28      338.67     33.55 o 
  -8   8   4       22.22       43.23     20.74 o 
  -7   8   4      450.62      503.22     44.99 o 
  -6   8   4      164.15      150.89     22.51 o 
  -5   8   4     1600.70     1668.47     62.54 o 
  -4   8   4      604.83      597.54     37.97 o 
  -3   8   4     3466.24     3357.19    108.12 o 
  -2   8   4     3961.37     3749.28     75.57 o 
  -1   8   4        2.43        6.85     11.44 o 
   0   8   4       56.34       41.89     21.34 o 
   1   8   4       18.91       23.17     22.74 o 
   2   8   4       42.58       57.71     26.57 o 
   3   8   4      628.06      617.79     35.73 o 
   4   8   4     4091.16     3998.11     89.65 o 
   5   8   4     1405.43     1388.90     52.34 o 
   6   8   4       22.88       24.08     23.28 o 
   7   8   4      259.33      247.78     47.76 o 
   8   8   4      108.00       94.33     41.72 o 
   9   8   4       62.76       93.16     38.02 o 
 -10   9   4       35.66       39.65     25.21 o 
  -9   9   4       86.90       71.79     25.50 o 
  -8   9   4     1469.14     1607.78     57.22 o 
  -7   9   4     1718.07     1803.14     57.45 o 
  -6   9   4      589.44      607.09     35.84 o 
  -5   9   4        1.22       -4.81     18.10 o 
  -4   9   4      778.02      739.85     41.20 o 
  -3   9   4     1189.18     1181.87     49.35 o 
  -2   9   4      231.93      231.67     24.80 o 
  -1   9   4      520.95      546.00     25.60 o 
   0   9   4      100.76       62.95     21.21 o 
   1   9   4      103.17      106.60     27.33 o 
   2   9   4      913.83      897.45     82.63 o 
   3   9   4      461.86      512.98     56.54 o 
   4   9   4       87.67      112.63     24.12 o 
   5   9   4     1368.61     1405.42     53.17 o 
   6   9   4      649.89      615.69     41.05 o 
   7   9   4      116.07       90.55     27.18 o 
   8   9   4      206.06      197.11     32.50 o 
   9   9   4      313.08      370.89    141.15 o 
 -10  10   4       21.74       11.32     24.42 o 
  -9  10   4        1.58      -20.20     26.76 o 
  -8  10   4      202.45      204.82     28.47 o 
  -7  10   4      168.53      222.64     27.16 o 
  -6  10   4     1879.89     2048.45     60.07 o 
  -5  10   4      334.60      339.71     33.33 o 
  -4  10   4      300.08      276.21     30.75 o 
  -3  10   4        0.48        2.60     18.06 o 
  -2  10   4        3.20       26.51     15.31 o 
  -1  10   4     1152.76     1160.24     41.32 o 
   0  10   4      595.43      536.11     35.07 o 
   1  10   4       73.32       59.85     24.40 o 
   2  10   4       19.05        1.66     27.12 o 
   3  10   4     1299.42     1297.82     64.79 o 
   4  10   4      835.12      884.83     43.56 o 
   5  10   4      113.46      102.40     25.79 o 
   6  10   4       58.88       73.58     25.74 o 
   7  10   4        4.45        2.03     24.04 o 
   8  10   4       83.40       72.24     33.87 o 
   9  10   4        4.87      -42.96     58.30 o 
 -10  11   4      117.32      113.03     37.83 o 
  -9  11   4        1.06      -18.41     29.61 o 
  -8  11   4       74.15       97.25     32.21 o 
  -7  11   4      339.34      347.63     31.75 o 
  -6  11   4       62.69       84.36     21.81 o 
  -5  11   4       72.01       63.55     24.34 o 
  -4  11   4      469.55      495.22     45.64 o 
  -3  11   4      602.96      559.77     43.61 o 
  -2  11   4        3.83       16.86     15.08 o 
  -1  11   4       23.51       64.55     21.54 o 
   0  11   4     1050.47     1048.33     49.22 o 
   1  11   4      349.09      351.09     33.89 o 
   2  11   4      459.33      497.51     40.17 o 
   3  11   4      641.85      642.60     52.59 o 
   4  11   4      545.34      618.93     56.40 o 
   5  11   4       94.58      138.21     27.10 o 
   6  11   4       29.81       55.65     25.58 o 
   7  11   4        0.12      -23.30     31.74 o 
   8  11   4        2.77        9.79     37.36 o 
 -10  12   4       83.18       83.01     38.40 o 
  -9  12   4      216.29      217.53     31.48 o 
  -8  12   4      158.25      159.95     42.08 o 
  -7  12   4      328.41      353.83     32.19 o 
  -6  12   4     1751.20     1809.02     58.14 o 
  -5  12   4     2952.05     2805.77    202.46 o 
  -4  12   4        5.45       22.34     21.63 o 
  -3  12   4      470.11      489.02     44.38 o 
  -2  12   4     1487.02     1507.99     55.97 o 
  -1  12   4      402.61      434.54     33.07 o 
   0  12   4        2.34        3.85     22.76 o 
   1  12   4     1581.45     1546.70     60.46 o 
   2  12   4       35.29        5.15     26.56 o 
   3  12   4     1177.46     1256.17    102.25 o 
   4  12   4     1811.53     1851.64     60.00 o 
   5  12   4      247.82      257.74     31.66 o 
   6  12   4        0.50       -4.35     23.89 o 
   7  12   4      301.13      295.54     42.18 o 
   8  12   4      209.20      246.68     48.90 o 
  -9  13   4      454.22      436.05     61.44 o 
  -8  13   4      509.98      507.48     63.27 o 
  -7  13   4      346.69      372.50     40.71 o 
  -6  13   4      871.50      885.15     47.11 o 
  -5  13   4       39.25       23.20     25.22 o 
  -4  13   4     1868.45     1862.05    126.39 o 
  -3  13   4      520.15      516.36     39.37 o 
  -2  13   4      446.17      447.43     35.08 o 
  -1  13   4     1079.32     1014.94     47.87 o 
   0  13   4      121.98      120.40     27.30 o 
   1  13   4      807.01      783.73     49.26 o 
   2  13   4        4.50      -17.73     26.78 o 
   3  13   4       64.18       62.56     32.99 o 
   4  13   4      187.69      211.44     26.95 o 
   5  13   4        2.48        4.40     23.10 o 
   6  13   4     2146.55     2071.54     97.60 o 
   7  13   4        5.19       21.00     39.14 o 
   8  13   4      102.12      158.73     56.11 o 
  -9  14   4        5.12      -14.05     36.82 o 
  -8  14   4       39.49       61.18     25.04 o 
  -7  14   4       65.54      138.16     26.53 o 
  -6  14   4       10.83       17.33     20.11 o 
  -5  14   4      562.30      580.51     52.52 o 
  -4  14   4      796.87      797.24     63.72 o 
  -3  14   4        4.66        3.47     20.90 o 
  -2  14   4      299.85      271.02     44.92 o 
  -1  14   4       93.44      123.53     27.00 o 
   0  14   4      445.90      455.44     38.50 o 
   1  14   4      715.58      723.77     46.56 o 
   2  14   4      763.60      755.06     52.00 o 
   3  14   4      293.81      273.90     38.67 o 
   4  14   4      227.62      305.41     30.35 o 
   5  14   4      105.74      120.98     25.19 o 
   6  14   4      255.71      225.48     32.93 o 
   7  14   4        1.65      -15.46     39.36 o 
   8  14   4        0.23      -39.45     60.06 o 
  -9  15   4        2.19       12.68     56.01 o 
  -8  15   4       62.01      134.21     42.52 o 
  -7  15   4       56.63      109.21     25.54 o 
  -6  15   4       12.64        0.20     21.96 o 
  -5  15   4      231.24      242.36     34.09 o 
  -4  15   4      755.47      796.33     50.25 o 
  -3  15   4      994.70      925.95     59.49 o 
  -2  15   4      200.43      166.15     47.12 o 
  -1  15   4        0.50       82.61     76.49 o 
   0  15   4     1966.09     2118.42    137.89 o 
   1  15   4      226.52      224.89     33.76 o 
   2  15   4      119.87      195.33     34.89 o 
   3  15   4        3.31       -6.24     28.89 o 
   4  15   4      133.81      109.96     34.64 o 
   5  15   4      621.40      627.72     42.67 o 
   6  15   4      323.14      319.61     36.59 o 
   7  15   4      218.26      259.05     50.70 o 
  -8  16   4      182.39      266.17     45.20 o 
  -7  16   4        0.67      245.47     96.61 o 
  -6  16   4     3163.85     3025.48     97.16 o 
  -5  16   4       18.31       16.28     24.67 o 
  -4  16   4      136.54      121.99     28.48 o 
  -3  16   4       71.92       69.66     38.98 o 
  -2  16   4       37.75       14.95     36.50 o 
  -1  16   4      415.63      437.19     54.18 o 
   0  16   4      954.10      999.91     52.82 o 
   1  16   4      176.66      173.42     34.76 o 
   2  16   4      903.89      964.46     56.63 o 
   3  16   4      597.63      622.70     49.83 o 
   4  16   4       83.94      101.99     53.90 o 
   5  16   4       11.99       59.42     25.82 o 
   6  16   4      206.36      236.01     48.31 o 
   7  16   4      209.19      265.92     52.65 o 
  -8  17   4       34.81      118.90     45.49 o 
  -7  17   4      385.48      499.18     80.26 o 
  -6  17   4       72.72      116.14     34.41 o 
  -5  17   4      447.35      493.56     45.56 o 
  -4  17   4      952.78      921.16     56.22 o 
  -3  17   4      664.46      558.63     63.51 o 
  -2  17   4       15.87        0.38     35.67 o 
  -1  17   4      895.88      861.54     75.31 o 
   0  17   4      443.42      461.58     39.39 o 
   1  17   4        0.02        1.86     27.87 o 
   2  17   4     1370.48     1305.01     64.83 o 
   3  17   4      844.56      778.28     57.63 o 
   4  17   4       15.42        1.44     32.68 o 
   5  17   4      573.26      580.93     43.26 o 
   6  17   4        4.85       -2.36     40.07 o 
  -8  18   4       40.47       74.12     43.66 o 
  -7  18   4      109.22      139.30     34.20 o 
  -6  18   4        7.01       24.32     35.39 o 
  -5  18   4      157.23      242.17     36.28 o 
  -4  18   4      456.24      442.46     88.55 o 
  -3  18   4      938.97      759.60     77.25 o 
  -2  18   4      396.01      334.93     58.73 o 
  -1  18   4        6.23       27.28     41.75 o 
   0  18   4     1481.64     1432.43     91.79 o 
   1  18   4       13.02       52.44     31.58 o 
   2  18   4      910.50      927.41     57.87 o 
   3  18   4       44.06        6.76     39.82 o 
   4  18   4        0.66        7.55     33.95 o 
   5  18   4       56.35       80.21     43.04 o 
   6  18   4       77.47       58.55     42.92 o 
  -7  19   4       73.63       97.71     27.18 o 
  -6  19   4       54.76       62.42     32.30 o 
  -5  19   4       21.37      -25.13     41.50 o 
  -4  19   4      472.42      388.92     62.27 o 
  -3  19   4      150.92      151.92     52.98 o 
  -2  19   4        5.02      -15.85     41.79 o 
  -1  19   4       81.43       49.56     45.69 o 
   0  19   4      128.72      100.62     49.22 o 
   1  19   4       57.63       78.78     31.92 o 
   2  19   4        4.92       14.26     31.49 o 
   3  19   4      106.03       75.67     35.02 o 
   4  19   4      156.68      138.23     38.54 o 
   5  19   4        1.49      -25.57     39.60 o 
   6  19   4      496.67      385.76     73.65 o 
  -6  20   4        3.46      -41.33     43.57 o 
  -5  20   4      422.06      354.06     65.69 o 
  -4  20   4        8.47      -41.90     41.90 o 
  -3  20   4      174.08       80.28     51.82 o 
  -2  20   4      647.16      623.55    121.65 o 
  -1  20   4       37.03       11.58     64.00 o 
   0  20   4      220.03      206.19     57.94 o 
   1  20   4      773.53      825.35     77.84 o 
   2  20   4        0.85      -30.85     30.85 o 
   3  20   4       26.82       28.56     33.53 o 
   4  20   4      225.34      190.79     52.17 o 
   5  20   4       75.50       46.55     43.29 o 
  -6  21   4       55.18       -2.32     50.01 o 
  -5  21   4      458.14      450.80     81.97 o 
  -4  21   4      149.82       98.05     55.14 o 
  -3  21   4        2.11      -45.80     45.80 o 
  -2  21   4        2.08      -36.85     56.55 o 
  -1  21   4       42.30       20.31     46.74 o 
   0  21   4      926.62      843.59     86.86 o 
   1  21   4       39.70      -11.14     48.74 o 
   2  21   4      244.76      245.33     40.92 o 
   3  21   4      700.15      690.12     54.71 o 
   4  21   4       83.57      112.82     43.54 o 
  -5  22   4       72.58      -15.00     52.01 o 
  -4  22   4      224.54      143.64     62.76 o 
  -3  22   4       31.89      -48.30     48.30 o 
  -2  22   4      125.99       48.11     53.62 o 
  -1  22   4      113.63       40.34     53.40 o 
   0  22   4      133.96      137.83     58.61 o 
   1  22   4      617.77      536.86     73.80 o 
   2  22   4      397.17      405.53     70.82 o 
   3  22   4      255.27      254.03     49.28 o 
  -4  23   4      106.00       98.33     64.15 o 
  -3  23   4      132.20       34.87     81.32 o 
  -2  23   4       25.14      -35.98     53.33 o 
  -1  23   4       17.78      -38.40     53.72 o 
   0  23   4       97.80       86.98     59.12 o 
   1  23   4       70.55       42.07     76.49 o 
   2  23   4      308.43      234.90     68.14 o 
  -2  24   4      327.88      251.77    100.39 o 
  -1  24   4       68.05      -16.50     59.61 o 
   0  24   4      316.93      264.59     72.52 o 
 -11   1   5      407.95      340.03     47.72 o 
 -10   1   5      148.35      134.15     34.39 o 
  -9   1   5       33.55       13.77     26.03 o 
  -8   1   5        7.66       47.17     25.57 o 
  -7   1   5      671.92      765.41     51.15 o 
  -6   1   5     2456.35     2426.86     77.65 o 
  -5   1   5       27.53       17.64     17.24 o 
  -4   1   5     2178.33     1517.33     90.14 o 
  -3   1   5        0.97       -0.19     15.89 o 
  -2   1   5     2434.93     2501.89     77.18 o 
  -1   1   5     1964.05     2151.53     53.44 o 
   0   1   5      176.30      199.87     17.34 o 
   1   1   5       87.94       91.74     15.25 o 
   2   1   5      153.91      193.20     19.11 o 
   3   1   5     1703.36     1740.88     52.53 o 
   4   1   5      711.30      680.85     38.75 o 
   5   1   5      517.05      543.28     56.33 o 
   6   1   5      219.97      190.22     34.55 o 
   7   1   5      111.51       99.51     47.78 o 
   8   1   5       90.68       22.23     33.94 o 
   9   1   5       13.25      -35.01     35.01 o 
 -11   2   5       27.10       -6.77     30.52 o 
 -10   2   5        1.01        0.74     28.66 o 
  -9   2   5     1284.54     1296.69     99.07 o 
  -8   2   5      818.55      911.87     57.45 o 
  -7   2   5        0.09      -20.76     20.76 o 
  -6   2   5      999.14     1016.58     51.76 o 
  -5   2   5     1050.80     1040.37     45.12 o 
  -4   2   5      543.98      497.79     45.61 o 
  -3   2   5      256.48      248.59     27.06 o 
  -2   2   5      419.12      454.37     39.94 o 
   0   2   5     3173.97     3522.23     97.30 o 
   1   2   5     4846.07     5075.61     84.88 o 
   2   2   5      770.30      762.33     30.70 o 
   3   2   5      276.78      299.40     27.20 o 
   4   2   5     1233.88     1217.51     47.67 o 
   5   2   5      560.43      539.68     44.17 o 
   6   2   5      463.74      447.13     43.68 o 
   7   2   5       19.49       14.70     30.47 o 
   8   2   5      167.20      113.11     38.69 o 
   9   2   5        6.79      -35.14     35.14 o 
 -11   3   5      122.42       75.89     34.70 o 
 -10   3   5      313.51      233.14     40.07 o 
  -9   3   5      127.02      160.94     34.37 o 
  -8   3   5       94.04      111.72     29.33 o 
  -7   3   5      608.60      578.39     70.63 o 
  -6   3   5       81.30       71.10     23.87 o 
  -5   3   5        4.69      -17.10     17.10 o 
  -4   3   5       72.16       57.59     17.57 o 
  -3   3   5      517.51      506.52     36.00 o 
  -2   3   5       14.77       10.00     15.19 o 
  -1   3   5     1121.13     1193.68     39.39 o 
   0   3   5     2148.41     2318.91    111.70 o 
   1   3   5     1090.15     1097.10     37.27 o 
   2   3   5      511.06      533.27     32.66 o 
   3   3   5       85.48       96.18     22.03 o 
   4   3   5       18.11       38.29     21.13 o 
   5   3   5     2017.25     1987.96     65.41 o 
   6   3   5      344.36      329.61     39.68 o 
   7   3   5      754.60      713.78     56.55 o 
   8   3   5       69.10       16.25     33.68 o 
   9   3   5       18.88      -35.39     35.39 o 
 -11   4   5       43.51       42.81     33.99 o 
 -10   4   5      137.00      148.61     36.54 o 
  -9   4   5       64.12       46.43     29.44 o 
  -8   4   5      360.73      348.68     42.50 o 
  -7   4   5      251.95      227.09     31.35 o 
  -6   4   5     1342.65     1349.89     59.38 o 
  -5   4   5      296.34      301.35     31.05 o 
  -4   4   5       89.94       78.21     14.43 o 
  -3   4   5       90.32       86.97     15.56 o 
  -2   4   5       47.75       48.80     14.20 o 
  -1   4   5       36.15       15.46     14.65 o 
   0   4   5      182.22      234.84     22.70 o 
   1   4   5       31.89       39.71     13.76 o 
   2   4   5      726.92      818.24     37.45 o 
   3   4   5      651.79      727.52     39.07 o 
   4   4   5      179.87      183.15     26.68 o 
   5   4   5        4.70       23.48     22.81 o 
   6   4   5      111.37       98.39     30.94 o 
   7   4   5      110.00       94.23     34.19 o 
   8   4   5      110.58       61.89     35.36 o 
 -10   5   5      111.32       88.89     34.39 o 
  -9   5   5        0.09      -14.88     25.15 o 
  -8   5   5      229.19      215.01     52.74 o 
  -7   5   5      133.28      126.05     33.43 o 
  -6   5   5     1650.02     1795.01     68.49 o 
  -5   5   5      180.80      144.14     25.61 o 
  -4   5   5       35.67       25.48     23.73 o 
  -3   5   5      392.53      408.90     24.58 o 
  -2   5   5      554.16      508.59     27.05 o 
  -1   5   5      105.97       91.79     22.17 o 
   0   5   5      466.08      543.88     28.09 o 
   1   5   5     1199.01     1206.47     53.86 o 
   2   5   5     2162.28     2185.87     59.04 o 
   3   5   5     3921.91     3939.80     87.76 o 
   4   5   5      193.37      195.38     27.46 o 
   5   5   5      470.34      462.86     35.69 o 
   6   5   5      188.60      193.41     34.01 o 
   7   5   5        4.16      -25.65     28.13 o 
   8   5   5       20.03      -28.91     32.44 o 
 -10   6   5      566.33      505.68     52.73 o 
  -9   6   5      173.99      133.69     35.14 o 
  -8   6   5      593.66      566.88     74.38 o 
  -7   6   5        2.74       -2.55     22.05 o 
  -6   6   5      109.47       95.37     25.36 o 
  -5   6   5     1994.22     2096.52     71.84 o 
  -4   6   5       10.93       22.07     17.93 o 
  -3   6   5     2747.30     2716.67     59.89 o 
  -2   6   5     2853.36     3105.26     84.41 o 
  -1   6   5      121.65      106.19     16.20 o 
   0   6   5        5.98        5.48     19.89 o 
   1   6   5     1907.34     1939.26     68.47 o 
   2   6   5      595.92      667.91     36.73 o 
   3   6   5        2.35       12.39     20.05 o 
   4   6   5     1303.78     1350.28     51.78 o 
   5   6   5      972.75      906.99     46.60 o 
   6   6   5       63.81       60.35     25.45 o 
   7   6   5      135.68      138.34     51.73 o 
   8   6   5      225.66      209.98     41.69 o 
 -10   7   5       77.37       48.88     32.70 o 
  -9   7   5       90.89      115.62     34.79 o 
  -8   7   5      827.75      757.76     92.23 o 
  -7   7   5      112.81      108.58     27.96 o 
  -6   7   5       25.90       11.05     21.82 o 
  -5   7   5     2174.63     2257.25     83.98 o 
  -4   7   5       67.40       42.56     20.04 o 
  -3   7   5     2968.38     2843.59     63.40 o 
  -2   7   5      126.61      167.28     18.81 o 
  -1   7   5      934.58      966.43     34.95 o 
   0   7   5     4190.62     4231.73    109.45 o 
   1   7   5      591.23      580.19     45.74 o 
   2   7   5       64.66       51.53     21.05 o 
   3   7   5      175.42      187.26     26.93 o 
   4   7   5      129.41      120.30     26.55 o 
   5   7   5       52.29       40.05     24.35 o 
   6   7   5      430.22      432.86     62.76 o 
   7   7   5        0.88       13.64     24.61 o 
   8   7   5       22.27       34.97     35.70 o 
 -10   8   5       21.58       41.66     32.38 o 
  -9   8   5      185.85      168.65     52.56 o 
  -8   8   5        9.47        1.42     23.81 o 
  -7   8   5      408.68      376.61     54.05 o 
  -6   8   5       10.05      -20.75     20.75 o 
  -5   8   5      255.70      286.49     35.08 o 
  -4   8   5      245.03      227.74     28.37 o 
  -3   8   5      271.89      266.33     29.51 o 
  -2   8   5     1815.29     1855.57     48.76 o 
  -1   8   5      496.66      518.63     42.06 o 
   0   8   5       31.65       41.68     22.01 o 
   1   8   5       29.31       43.39     29.37 o 
   2   8   5      153.70      230.55     35.90 o 
   3   8   5       14.17       33.87     21.77 o 
   4   8   5      105.31      102.03     25.92 o 
   5   8   5        0.83      -23.16     23.16 o 
   6   8   5       90.36       67.20     27.09 o 
   7   8   5        5.96       17.56     25.68 o 
   8   8   5      189.66      169.51     42.08 o 
 -10   9   5      255.26      207.55     96.44 o 
  -9   9   5        5.85      -11.55     53.87 o 
  -8   9   5      305.15      236.51     43.35 o 
  -7   9   5     1000.09     1045.26     58.83 o 
  -6   9   5      230.50      217.42     31.91 o 
  -5   9   5        5.15        0.32     19.61 o 
  -4   9   5        1.66        5.86     18.53 o 
  -3   9   5      199.52      229.97     28.51 o 
  -2   9   5     2389.62     2288.82     55.39 o 
  -1   9   5     1271.25     1207.28     50.57 o 
   0   9   5       70.06       38.85     23.05 o 
   1   9   5       67.77       62.77     29.57 o 
   2   9   5     3107.27     2993.45     95.42 o 
   3   9   5        5.47      -18.35     20.53 o 
   4   9   5      288.71      282.43     32.34 o 
   5   9   5       10.37        2.36     26.62 o 
   6   9   5        1.92      -11.02     24.27 o 
   7   9   5       53.37       38.37     27.99 o 
   8   9   5       68.53       41.80     36.57 o 
 -10  10   5        1.34       12.85     30.33 o 
  -9  10   5      246.15      196.92     81.13 o 
  -8  10   5        6.52      -13.29     25.15 o 
  -7  10   5      207.62      204.71     49.70 o 
  -6  10   5      967.06      994.54     55.45 o 
  -5  10   5      184.21      238.05     33.47 o 
  -4  10   5       37.60       29.61     21.20 o 
  -3  10   5     2116.16     2171.05     81.58 o 
  -2  10   5     1856.15     1857.55     62.17 o 
  -1  10   5     2319.04     2221.47     81.87 o 
   0  10   5        4.19       -9.44     22.34 o 
   1  10   5      202.07      201.58     32.45 o 
   2  10   5      168.65      199.87     38.30 o 
   3  10   5       10.48       10.53     21.54 o 
   4  10   5      808.01      797.58     44.70 o 
   5  10   5      190.69      136.40     37.73 o 
   6  10   5      123.57      113.58     30.27 o 
   7  10   5     1149.54     1091.61     55.78 o 
   8  10   5       42.43       23.56     39.19 o 
  -9  11   5       44.10       -3.36     52.97 o 
  -8  11   5       50.83       25.73     27.58 o 
  -7  11   5      192.43      180.01     32.91 o 
  -6  11   5      136.49      135.72     29.99 o 
  -5  11   5      280.61      272.47     33.44 o 
  -4  11   5     5599.91     5351.92    370.33 o 
  -3  11   5      527.46      543.85     44.47 o 
  -2  11   5      126.95      162.35     40.96 o 
  -1  11   5     1209.14     1219.84     59.24 o 
   0  11   5       11.15        5.25     24.79 o 
   1  11   5      796.27      757.18     49.63 o 
   2  11   5      955.20      962.44     59.48 o 
   3  11   5      220.41      236.53     30.96 o 
   4  11   5      891.02      873.42     51.31 o 
   5  11   5      122.13       88.36     27.89 o 
   6  11   5       71.61       33.97     35.39 o 
   7  11   5        2.62        5.25     27.52 o 
  -9  12   5      332.21      260.09     52.73 o 
  -8  12   5        1.16      -33.98     39.52 o 
  -7  12   5       39.86       -8.14     24.44 o 
  -6  12   5       61.85       70.32     28.56 o 
  -5  12   5      183.65      177.92     29.77 o 
  -4  12   5        1.81       32.66     23.57 o 
  -3  12   5     1313.65     1029.43     92.50 o 
  -2  12   5      406.09      388.03     51.74 o 
  -1  12   5      665.08      649.46     43.46 o 
   0  12   5      170.42      156.27     31.75 o 
   1  12   5      437.36      426.93     39.37 o 
   2  12   5      552.70      532.17     46.12 o 
   3  12   5       38.61      -12.18     35.38 o 
   4  12   5        2.28      -22.32     22.32 o 
   5  12   5      157.15      154.85     31.61 o 
   6  12   5      224.05      208.65     34.30 o 
   7  12   5       96.01      135.68     33.16 o 
  -9  13   5        0.66      -26.66     53.75 o 
  -8  13   5        1.09      -18.69     47.57 o 
  -7  13   5       93.71       92.56     34.94 o 
  -6  13   5       31.44       18.64     32.70 o 
  -5  13   5      301.92      277.21     35.31 o 
  -4  13   5      182.91      189.66     29.92 o 
  -3  13   5      987.72      891.73     72.75 o 
  -2  13   5      211.65      228.42     46.19 o 
  -1  13   5      176.91      141.61     42.36 o 
   0  13   5     1368.39     1267.24     58.43 o 
   1  13   5       13.21       13.78     28.00 o 
   2  13   5      778.14      777.86     54.83 o 
   3  13   5      116.41      106.34     35.17 o 
   4  13   5      148.10      166.88     36.85 o 
   5  13   5      119.99       89.60     28.88 o 
   6  13   5      375.99      338.34     38.71 o 
   7  13   5        8.31      -11.84     29.20 o 
  -9  14   5       31.34      -28.49     49.54 o 
  -8  14   5      243.62      240.10    117.26 o 
  -7  14   5      781.13      774.13     84.22 o 
  -6  14   5      600.03      657.25     55.23 o 
  -5  14   5      514.34      500.06     54.73 o 
  -4  14   5        6.66      -14.77     35.82 o 
  -3  14   5      264.33      268.53     53.48 o 
  -2  14   5     1595.27     1251.95    246.36 o 
  -1  14   5      465.08      398.03     55.72 o 
   0  14   5      269.60      236.39     36.34 o 
   1  14   5      367.49      347.66     39.98 o 
   2  14   5      187.52      165.99     42.64 o 
   3  14   5      253.46      285.02     45.17 o 
   5  14   5       20.76        9.07     26.78 o 
   6  14   5       14.68       14.86     27.85 o 
   7  14   5       36.30       13.59     62.25 o 
  -8  15   5        4.85       -9.29     61.37 o 
  -7  15   5      300.37      269.10     38.54 o 
  -6  15   5      143.06      179.90     53.48 o 
  -5  15   5      216.58      196.85     33.59 o 
  -4  15   5      884.98      708.22    106.74 o 
  -3  15   5      507.35      466.12     59.05 o 
  -2  15   5      582.69      472.37     57.70 o 
  -1  15   5       15.34       -2.70     38.97 o 
   0  15   5      449.76      463.70     42.23 o 
   1  15   5       10.18      -28.37     28.37 o 
   2  15   5        1.23       -6.87     31.69 o 
   3  15   5      728.71      847.72    117.77 o 
   4  15   5        5.94       44.87     45.92 o 
   5  15   5      222.53      245.50     36.62 o 
   6  15   5      212.02      212.88     36.48 o 
  -8  16   5       41.52       68.50     66.10 o 
  -7  16   5       39.33       42.44     47.76 o 
  -6  16   5       30.03       50.14     28.57 o 
  -5  16   5      277.09      273.82     97.54 o 
  -4  16   5       50.37       73.47     42.34 o 
  -3  16   5       31.10       20.22     40.99 o 
  -2  16   5       81.54       44.78     49.32 o 
  -1  16   5       10.72        1.47     40.38 o 
   0  16   5        0.35      -37.55     37.55 o 
   1  16   5       10.58      -20.90     30.72 o 
   2  16   5      760.81      783.61     57.04 o 
   3  16   5        1.23        9.93     41.19 o 
   4  16   5      345.15      324.90     36.74 o 
   5  16   5      370.93      386.63     40.90 o 
   6  16   5      100.67       74.61     62.08 o 
  -7  17   5        2.68       -1.20     53.08 o 
  -6  17   5       13.32      -17.13     68.82 o 
  -5  17   5       27.05       -2.77     62.25 o 
  -4  17   5     1263.69     1115.51    143.13 o 
  -3  17   5       82.26       92.68     46.29 o 
  -2  17   5      271.31      222.61     54.05 o 
  -1  17   5      144.30      129.58     50.83 o 
   0  17   5       12.73      -26.40     40.79 o 
   1  17   5      380.28      398.30     45.59 o 
   2  17   5      312.13      271.47     42.97 o 
   3  17   5       30.77       48.19     36.30 o 
   4  17   5       83.74      133.15     35.91 o 
   5  17   5      210.77      186.94     47.06 o 
  -7  18   5       57.74       38.43     56.77 o 
  -6  18   5      307.17      327.71     73.21 o 
  -5  18   5      382.29      363.09     98.41 o 
  -4  18   5      203.49      142.41     53.66 o 
  -3  18   5       84.72       10.82     45.08 o 
  -2  18   5      577.00      434.67     62.24 o 
  -1  18   5      151.61      122.88     51.94 o 
   0  18   5      264.39      291.29     60.36 o 
   1  18   5      392.16      383.85     61.67 o 
   2  18   5      379.56      333.24     46.76 o 
   3  18   5        2.23       -3.30     34.43 o 
   4  18   5      260.64      314.10     44.98 o 
   5  18   5       76.96       77.42     32.23 o 
  -6  19   5        1.63       26.30     52.17 o 
  -5  19   5        6.30        2.30     45.60 o 
  -4  19   5        1.77      -42.53     42.53 o 
  -3  19   5      121.33       24.17     47.34 o 
  -2  19   5       25.45       11.74     48.20 o 
  -1  19   5      800.69      705.60     76.54 o 
   0  19   5     1022.29     1019.52     86.63 o 
   1  19   5        0.02      -23.30     49.19 o 
   2  19   5      188.93      145.26     41.57 o 
   3  19   5      182.17      121.13     40.28 o 
   4  19   5       62.08       67.59     28.27 o 
  -5  20   5      254.29      203.38     81.54 o 
  -4  20   5       83.17        9.19     51.54 o 
  -3  20   5        3.48      -46.87     46.87 o 
  -2  20   5       27.66       -5.50     47.08 o 
  -1  20   5      429.61      349.44     62.34 o 
   0  20   5      257.81      173.73     58.43 o 
   1  20   5       88.92       82.73     54.94 o 
   2  20   5      141.91       43.51     55.92 o 
   3  20   5        0.15       -9.71     36.44 o 
   4  20   5      126.51      119.67     57.86 o 
  -5  21   5       23.70      -39.06     51.71 o 
  -4  21   5       40.69      -17.92     51.80 o 
  -3  21   5       19.20      -43.56     50.87 o 
  -2  21   5      203.60      120.46     57.76 o 
  -1  21   5       11.39      -30.30     46.87 o 
   0  21   5        0.08      -45.26     49.06 o 
   1  21   5       40.08      -35.71     54.36 o 
   2  21   5      155.58      120.49     59.26 o 
   3  21   5        1.36       -0.88     49.54 o 
  -3  22   5      486.44      429.34    141.15 o 
  -2  22   5        1.37      -49.27     49.27 o 
  -1  22   5        0.46      -48.08     50.76 o 
   0  22   5        8.11      -52.67     52.67 o 
   1  22   5       40.12      -23.13     56.26 o 
 -10   0   6       31.33      -18.85     38.58 o 
  -9   0   6      427.99      319.13     60.93 o 
  -8   0   6      339.96      349.38     60.93 o 
  -7   0   6      383.77      234.09     51.73 o 
  -6   0   6      609.53      721.55     74.96 o 
  -5   0   6     1545.58     1554.45     97.32 o 
  -4   0   6     5538.02     3716.03    227.51 o 
  -3   0   6      243.50      668.95    102.14 o 
  -2   0   6     4159.15     4668.59    142.91 o 
  -1   0   6     1055.86     1186.33     52.79 o 
   0   0   6     1118.70     1092.33     51.39 o 
   1   0   6        3.08      -20.28     20.28 o 
   2   0   6       33.66        9.64     34.63 o 
   3   0   6     1649.87     1628.53     95.13 o 
   4   0   6      646.69      683.85     70.14 o 
   5   0   6     1331.88     1337.02     92.50 o 
   6   0   6      322.23      256.44     56.11 o 
   7   0   6       28.34      -22.80     43.84 o 
   8   0   6      240.90      127.56     58.74 o 
 -10   1   6        3.36        4.94     28.50 o 
  -9   1   6       85.24       89.16     32.44 o 
  -8   1   6      618.91      687.10    102.80 o 
  -7   1   6      461.41      509.49     48.64 o 
  -6   1   6     1399.88     1529.96     70.98 o 
  -4   1   6      197.54      204.12     45.22 o 
  -3   1   6     2662.28     2621.12    174.38 o 
  -2   1   6     1083.26     1204.31     51.80 o 
  -1   1   6      107.08      136.48     18.79 o 
   0   1   6      932.40     1048.31     35.69 o 
   1   1   6        5.07       -2.94     15.50 o 
   2   1   6        2.25       19.03     19.61 o 
   3   1   6      540.37      622.11     46.49 o 
   4   1   6        0.35      -25.26     25.26 o 
   5   1   6      262.75      258.21     39.04 o 
   6   1   6       65.95       57.11     36.17 o 
   7   1   6      206.99      169.10     47.56 o 
   8   1   6        3.67      -32.57     32.57 o 
 -10   2   6       47.67       10.12     29.91 o 
  -9   2   6      224.80      211.75     42.96 o 
  -8   2   6       79.48       71.41     28.96 o 
  -7   2   6        3.92       24.42     26.19 o 
  -6   2   6        5.50        0.24     22.40 o 
  -5   2   6       66.16       24.23     22.15 o 
  -4   2   6      398.00      374.87     45.27 o 
  -3   2   6       62.36       49.65     18.32 o 
  -2   2   6      222.39      275.29     38.12 o 
  -1   2   6      121.90      128.82     22.30 o 
   0   2   6       26.46       24.78     14.66 o 
   1   2   6      802.39      860.69     47.98 o 
   2   2   6     1387.84     1407.12     50.63 o 
   3   2   6      306.63      341.17     37.61 o 
   4   2   6       73.21       58.59     29.06 o 
   5   2   6       49.33       34.06     29.81 o 
   6   2   6        4.03       -3.44     29.19 o 
   7   2   6      179.95      131.11     37.96 o 
   8   2   6        5.68      -33.89     33.89 o 
 -10   3   6       47.59       40.73     33.44 o 
  -9   3   6       31.95       29.65     30.78 o 
  -8   3   6        2.30       37.18     39.23 o 
  -7   3   6     1296.20     1313.52     69.05 o 
  -6   3   6      376.79      303.46     35.05 o 
  -5   3   6       16.51       14.33     21.26 o 
  -4   3   6     1872.13     2048.83     57.03 o 
  -3   3   6        9.97      -14.95     14.95 o 
  -2   3   6     1027.00     1037.88     41.53 o 
  -1   3   6       93.84      158.92     23.10 o 
   0   3   6       62.36       70.51     20.11 o 
   1   3   6        0.92      -15.56     18.62 o 
   2   3   6      883.06      865.44     43.73 o 
   3   3   6      456.77      509.18     36.52 o 
   4   3   6       23.73       30.98     28.02 o 
   5   3   6      464.93      402.83     44.21 o 
   6   3   6      360.72      324.71     42.17 o 
   7   3   6       29.23       30.03     33.59 o 
 -10   4   6        2.62       17.49     31.56 o 
  -9   4   6      441.67      297.73     43.82 o 
  -8   4   6      160.89       86.29     30.21 o 
  -7   4   6       13.96       -9.83     23.19 o 
  -6   4   6      810.75      842.55     52.24 o 
  -5   4   6     1521.97     1562.40     64.51 o 
  -4   4   6       40.00       11.73     21.01 o 
  -3   4   6       53.80       36.59     16.40 o 
  -2   4   6      696.63      726.06     34.45 o 
  -1   4   6      170.78      232.41     34.63 o 
   0   4   6       77.10      120.08     21.82 o 
   1   4   6      821.80      903.12     41.44 o 
   2   4   6       38.30       36.50     21.54 o 
   3   4   6       82.53       91.06     27.82 o 
   4   4   6     1984.61     1897.78     74.36 o 
   5   4   6      402.52      411.02     44.63 o 
   6   4   6       99.02       99.67     33.83 o 
   7   4   6      314.97      256.38     62.69 o 
 -10   5   6      475.22      443.78     97.54 o 
  -9   5   6        0.27       -4.03     28.05 o 
  -8   5   6      142.87      116.67     33.41 o 
  -7   5   6      263.32      187.11     34.08 o 
  -6   5   6       18.02       -1.18     22.71 o 
  -5   5   6       10.82        2.80     21.09 o 
  -4   5   6      394.45      440.53     58.89 o 
  -3   5   6      269.91      250.74     42.33 o 
  -2   5   6       22.65       12.56     16.48 o 
  -1   5   6     3166.41     3499.80    151.24 o 
   0   5   6     1428.11     1561.75     64.00 o 
   1   5   6       79.79      108.27     23.49 o 
   2   5   6       22.15       16.10     21.06 o 
   3   5   6       66.47       40.94     23.56 o 
   4   5   6      549.77      558.44     40.53 o 
   5   5   6       14.98       10.59     30.47 o 
   6   5   6      261.24      234.07     40.30 o 
   7   5   6       61.52       69.65     36.31 o 
 -10   6   6      157.29      125.14     38.21 o 
  -9   6   6       30.79       15.46     28.70 o 
  -8   6   6        0.15       -2.66     32.22 o 
  -7   6   6      135.62       80.02     35.59 o 
  -6   6   6       23.81        6.75     23.04 o 
  -5   6   6        6.06      -13.23     20.22 o 
  -4   6   6      826.71      857.53     48.99 o 
  -3   6   6      619.25      608.37     42.62 o 
  -2   6   6       47.87       24.88     18.93 o 
  -1   6   6       42.14       55.92     22.87 o 
   0   6   6      480.57      540.65     44.52 o 
   1   6   6      709.78      712.52     39.28 o 
   2   6   6       11.49       15.15     21.65 o 
   3   6   6       19.78       13.57     33.17 o 
   4   6   6      224.26      210.70     31.17 o 
   5   6   6       81.06       26.64     30.12 o 
   6   6   6       82.08       61.58     34.03 o 
   7   6   6       23.97       -3.98     32.84 o 
  -9   7   6       34.29        0.90     28.58 o 
  -8   7   6      393.62      393.86     46.03 o 
  -7   7   6      175.56       90.97     28.87 o 
  -6   7   6       32.69        6.99     23.38 o 
  -5   7   6      165.91      125.82     26.69 o 
  -4   7   6      666.19      638.11     47.01 o 
  -3   7   6     1391.45     1397.51     67.37 o 
  -2   7   6      854.22      794.40     44.88 o 
  -1   7   6        5.72       -7.36     21.81 o 
   0   7   6        2.55      -21.69     23.69 o 
   1   7   6      239.09      284.37     38.64 o 
   2   7   6      251.33      240.60     29.41 o 
   3   7   6      442.52      447.59     37.32 o 
   4   7   6       26.07        3.66     27.73 o 
   5   7   6        0.92      -24.41     24.41 o 
   6   7   6      306.43      250.13     42.44 o 
   7   7   6      187.34      124.20     39.37 o 
  -9   8   6      106.55       69.13     33.51 o 
  -8   8   6      565.81      407.55     95.13 o 
  -7   8   6      313.79      260.59     62.35 o 
  -6   8   6      659.02      649.96     74.94 o 
  -5   8   6      698.94      767.29     54.31 o 
  -4   8   6       83.31       68.41     23.55 o 
  -3   8   6     1056.59     1085.94     53.25 o 
  -2   8   6       16.70       -3.76     29.20 o 
  -1   8   6       52.51       21.70     23.08 o 
   0   8   6       53.88       54.72     25.11 o 
   1   8   6     2243.12     2300.43     83.26 o 
   2   8   6     2257.77     2305.52     66.54 o 
   3   8   6        4.81      -10.10     23.38 o 
   4   8   6       87.78       75.24     27.68 o 
   5   8   6       25.72        0.49     26.93 o 
   6   8   6      116.55      105.81     37.59 o 
   7   8   6      184.48      128.26     39.91 o 
  -9   9   6      207.86      146.02     38.83 o 
  -8   9   6       60.89      -23.56     41.72 o 
  -7   9   6        3.39        5.46     25.79 o 
  -6   9   6        0.97      -12.57     23.07 o 
  -5   9   6      229.25      223.41     31.63 o 
  -4   9   6      910.79      952.10     85.15 o 
  -3   9   6      236.55      250.16     47.19 o 
  -2   9   6       59.82       36.41     42.30 o 
  -1   9   6      105.28       73.41     26.08 o 
   0   9   6     1026.76     1000.81     52.30 o 
   1   9   6      248.40      228.71     39.63 o 
   2   9   6      384.85      325.32     33.81 o 
   3   9   6      597.98      581.15     41.52 o 
   4   9   6      206.26      216.40     32.83 o 
   5   9   6       19.55       -9.95     24.60 o 
   6   9   6       63.56       62.90     39.42 o 
   7   9   6      105.95       52.15     37.92 o 
  -9  10   6       86.91       49.79     32.26 o 
  -8  10   6        0.84      -14.41     26.75 o 
  -7  10   6        0.03       -8.46     24.72 o 
  -6  10   6       49.06       53.85     36.87 o 
  -5  10   6      188.27      182.53     54.49 o 
  -4  10   6       44.02       27.56     22.52 o 
  -3  10   6       19.23       25.20     34.63 o 
  -2  10   6     1188.30     1075.36     77.38 o 
  -1  10   6        9.15      -21.93     21.93 o 
   0  10   6      171.20      179.36     31.64 o 
   1  10   6      480.41      454.19     42.54 o 
   2  10   6       32.82       30.24     24.72 o 
   3  10   6      547.86      520.92     40.21 o 
   4  10   6      125.64      112.76     29.42 o 
   5  10   6        4.37        0.44     25.96 o 
   6  10   6       15.32        7.76     28.41 o 
  -9  11   6       23.47      -32.75     55.51 o 
  -8  11   6        8.21      -20.09     49.68 o 
  -7  11   6        1.76      -26.74     32.75 o 
  -6  11   6       29.68       29.24     36.86 o 
  -5  11   6        2.01        1.45     24.83 o 
  -4  11   6       36.34      102.53     70.14 o 
  -3  11   6      123.92      142.21     43.18 o 
  -2  11   6       47.70       86.35     41.06 o 
  -1  11   6       64.17       15.87     27.53 o 
   0  11   6      630.72      681.29     49.28 o 
   1  11   6        0.02        5.56     37.75 o 
   2  11   6       51.49      -30.51     35.05 o 
   3  11   6        0.64      -21.05     23.88 o 
   4  11   6       53.54       40.57     29.81 o 
   5  11   6       18.61       -2.80     26.26 o 
   6  11   6      133.28      104.60     54.83 o 
  -8  12   6       63.62       13.79     59.77 o 
  -7  12   6       11.70       35.61     39.18 o 
  -6  12   6        1.62       -0.65     30.74 o 
  -5  12   6      123.38      111.97     64.44 o 
  -4  12   6        7.96       19.54     38.12 o 
  -3  12   6      515.26      469.94     58.47 o 
  -2  12   6     1340.39     1059.13    133.70 o 
  -1  12   6     1008.98      960.24     77.46 o 
   0  12   6      847.31      859.73     53.83 o 
   1  12   6      958.88      995.02     57.44 o 
   2  12   6      702.51      750.15     56.39 o 
   3  12   6       70.96       58.82     27.34 o 
   4  12   6       84.23       64.21     29.11 o 
   5  12   6      268.34      270.85     37.60 o 
   6  12   6        2.53      -26.42     28.27 o 
  -8  13   6       38.98        4.43     78.91 o 
  -7  13   6       25.01       27.73     64.86 o 
  -6  13   6      513.20      490.04     68.08 o 
  -5  13   6      685.05      606.47     68.29 o 
  -4  13   6      590.50      550.82     64.41 o 
  -3  13   6      252.99      228.55     49.60 o 
  -2  13   6       25.44      -13.86     39.14 o 
  -1  13   6      229.97      148.08     49.82 o 
   0  13   6     1179.63     1180.48     61.31 o 
   1  13   6       15.84        8.12     31.10 o 
   2  13   6      110.48       33.71     34.71 o 
   3  13   6      711.82      791.61     65.11 o 
   4  13   6        6.69       28.38     27.14 o 
   5  13   6       45.90       -7.19     28.25 o 
   6  13   6       16.10        2.38     30.88 o 
  -8  14   6       17.56       60.18     89.20 o 
  -7  14   6       58.21       66.40     36.00 o 
  -6  14   6        8.54       14.88     94.25 o 
  -5  14   6       65.03       69.38     45.43 o 
  -4  14   6       95.11      107.09     48.24 o 
  -3  14   6       11.76       23.43     39.15 o 
  -2  14   6       23.46      -23.78     34.96 o 
  -1  14   6       21.52       -5.76     43.49 o 
   0  14   6      461.65      399.13     62.33 o 
   1  14   6       52.39       46.59     33.80 o 
   2  14   6       20.22      -32.77     32.77 o 
   3  14   6       13.44       10.55     27.28 o 
   4  14   6      101.90      110.43     45.24 o 
   5  14   6       58.10      112.69     41.77 o 
  -7  15   6      272.33      208.89     52.13 o 
  -6  15   6        1.45       18.19     72.99 o 
  -5  15   6       36.34       11.43     44.51 o 
  -4  15   6      106.98      759.25    142.47 o 
  -3  15   6      271.85      242.17     55.98 o 
  -2  15   6      148.74      135.52     50.98 o 
  -1  15   6     1216.14     1067.51    163.73 o 
   0  15   6       39.67        6.49     46.09 o 
   1  15   6      761.54      668.40     80.46 o 
   2  15   6       10.24      -22.44     34.32 o 
   3  15   6       89.88      110.31     28.12 o 
   4  15   6        5.39       29.77     28.40 o 
   5  15   6       58.74       54.23     32.21 o 
  -7  16   6       40.59       52.44     97.76 o 
  -6  16   6        5.13       20.68     75.84 o 
  -5  16   6       17.22      -41.14     41.14 o 
  -4  16   6       96.84      103.38     50.20 o 
  -3  16   6      101.21       69.74     49.24 o 
  -2  16   6     2022.52     1780.25    196.61 o 
  -1  16   6       48.44       45.73     46.66 o 
   0  16   6      221.02       93.36     50.01 o 
   1  16   6      108.23       78.05     35.58 o 
   2  16   6       18.80       -6.13     35.14 o 
   3  16   6       10.43       32.43     75.53 o 
   4  16   6      292.04      347.68     37.16 o 
  -6  17   6       28.00       21.21     81.10 o 
  -5  17   6      168.40      166.11     91.18 o 
  -4  17   6      147.49       86.15     89.21 o 
  -3  17   6      122.16       97.26     52.61 o 
  -2  17   6        6.65      -43.47     48.22 o 
  -1  17   6      732.93      800.29     86.60 o 
   0  17   6      144.61      107.37     53.81 o 
   1  17   6      505.66      513.59     71.57 o 
   2  17   6       58.42       40.82     37.24 o 
   3  17   6       93.72       75.01     40.00 o 
   4  17   6      132.27      143.74     46.82 o 
  -5  18   6      225.13      178.45     82.19 o 
  -4  18   6        9.71      -15.14     43.41 o 
  -3  18   6        0.96      -23.80     45.75 o 
  -2  18   6        0.45      -45.71     45.71 o 
  -1  18   6       17.83      -27.38     47.97 o 
   0  18   6      382.85      296.96     80.88 o 
   1  18   6       17.16      -48.93     49.71 o 
   2  18   6       43.81       -4.38     38.12 o 
   3  18   6        1.71      -46.83     46.83 o 
  -5  19   6      116.10       68.04     65.75 o 
  -4  19   6        0.05      -43.28     48.03 o 
  -3  19   6        0.33      -39.32     46.22 o 
  -2  19   6       66.31      -39.25     50.55 o 
  -1  19   6        0.10        4.82     74.96 o 
   0  19   6      380.09      354.08     69.28 o 
   1  19   6       18.55      -51.03     51.03 o 
   2  19   6       18.67      -52.20     53.76 o 
  -3  20   6      196.52      142.99     61.84 o 
  -2  20   6        3.65      -48.60     48.60 o 
  -1  20   6      157.19      115.25     59.20 o 
   0  20   6        6.20      -49.18     49.18 o 
   1  20   6       10.38      -51.80     51.80 o 
  -9   1   7       71.28       39.78     33.13 o 
  -8   1   7       67.75       30.59     29.60 o 
  -7   1   7      555.00      399.02     45.66 o 
  -6   1   7       17.05        4.38     25.88 o 
  -5   1   7      327.02      257.70     33.53 o 
  -4   1   7      265.89      290.72     56.84 o 
  -3   1   7      844.67      935.81     41.30 o 
  -2   1   7     1395.37     1650.92     54.35 o 
  -1   1   7       58.74       48.85     18.03 o 
   0   1   7     1350.92     1449.51     51.36 o 
   1   1   7      259.71      243.87     36.25 o 
   2   1   7      164.56      188.13     34.57 o 
   3   1   7      338.34      367.12     43.24 o 
   4   1   7       93.22       39.09     32.08 o 
   5   1   7       26.44       -1.98     36.38 o 
   6   1   7        2.66        1.23     33.01 o 
  -9   2   7       13.30      -16.66     34.41 o 
  -8   2   7       58.55       45.18     30.77 o 
  -7   2   7        3.04        2.66     27.74 o 
  -6   2   7      105.23       79.88     30.16 o 
  -5   2   7      642.12      757.06     82.41 o 
  -4   2   7      226.35      185.24     21.92 o 
  -3   2   7      443.48      257.71     40.03 o 
  -2   2   7     2523.04     3030.58     64.74 o 
  -1   2   7      989.24     1071.35     45.12 o 
   0   2   7      247.80      264.02     45.43 o 
   1   2   7        2.18       -2.35     25.43 o 
   2   2   7       16.32       30.27     29.09 o 
   3   2   7       68.08       81.11     32.08 o 
   4   2   7      516.58      442.37     47.71 o 
   5   2   7      110.54      122.37     40.55 o 
   6   2   7       11.87      -17.80     32.82 o 
  -9   3   7        2.51        5.66     30.26 o 
  -8   3   7       37.70        4.56     27.33 o 
  -7   3   7      231.26      129.29     34.55 o 
  -6   3   7      161.33       98.09     52.10 o 
  -5   3   7        2.85       19.01     25.78 o 
  -4   3   7      142.52      102.19     25.97 o 
  -3   3   7      562.46      684.83     46.72 o 
  -2   3   7       88.77       57.38     31.56 o 
  -1   3   7        9.21       -4.64     19.72 o 
   0   3   7       25.40       14.95     21.28 o 
   1   3   7        0.76      -21.44     21.44 o 
   2   3   7       29.81       46.71     32.88 o 
   3   3   7      358.92      397.18     44.92 o 
   4   3   7      454.46      449.54     49.75 o 
   5   3   7      106.62       86.64     35.07 o 
   6   3   7       96.07       23.45     34.93 o 
  -9   4   7       77.32       50.90     32.85 o 
  -8   4   7      619.47      505.00     74.08 o 
  -7   4   7       44.21       15.33     27.89 o 
  -6   4   7       18.46        1.47     24.51 o 
  -5   4   7       61.47       18.08     24.57 o 
  -4   4   7      336.60      254.70     31.88 o 
  -3   4   7       19.19       19.94     18.24 o 
  -2   4   7        1.79       16.84     32.51 o 
  -1   4   7       15.93        2.11     19.77 o 
   0   4   7      363.27      432.65     34.46 o 
   1   4   7      200.61      249.16     41.70 o 
   2   4   7       13.50       32.59     28.31 o 
   3   4   7        6.02      -22.92     29.17 o 
   4   4   7      385.24      365.68     45.68 o 
   5   4   7       25.35       -5.44     32.33 o 
   6   4   7      102.33       49.20     36.45 o 
  -9   5   7        5.10        4.86     32.88 o 
  -8   5   7        8.76       37.99     31.25 o 
  -7   5   7       11.73       40.75     29.99 o 
  -6   5   7       19.24       32.68     27.13 o 
  -5   5   7      375.83      311.08     35.66 o 
  -4   5   7      616.31      654.64     50.06 o 
  -3   5   7      421.52      489.59    137.65 o 
  -2   5   7      170.74      202.23     31.52 o 
  -1   5   7        1.88      -24.78     24.78 o 
   0   5   7      780.21      832.63     42.11 o 
   1   5   7      192.67      238.74     37.26 o 
   2   5   7        7.45       -8.90     23.14 o 
   3   5   7      250.06      216.55     38.48 o 
   4   5   7        6.42      -14.13     29.38 o 
   5   5   7      139.18      112.10     37.32 o 
   6   5   7      171.92       98.10     38.34 o 
  -9   6   7      215.63      136.23     38.00 o 
  -8   6   7      104.13       92.23     33.95 o 
  -7   6   7      135.23       99.32     49.54 o 
  -6   6   7     1204.06     1339.40     86.94 o 
  -5   6   7      461.66      443.52     96.17 o 
  -4   6   7      386.62      394.74     44.09 o 
  -3   6   7      148.57      191.49     44.66 o 
  -2   6   7       34.53       28.61     23.31 o 
  -1   6   7     1049.67     1132.08     55.60 o 
   0   6   7       24.66       -6.50     21.22 o 
   1   6   7      762.23      815.04     44.62 o 
   2   6   7      907.88      942.89     48.67 o 
   3   6   7       42.36      -14.52     29.28 o 
   4   6   7        1.63      -13.16     29.78 o 
   5   6   7      237.50      138.82     38.86 o 
   6   6   7        4.40      -33.40     33.40 o 
  -8   7   7       14.28       35.35     31.99 o 
  -7   7   7        1.95        6.62     43.40 o 
  -6   7   7      707.02      790.71     59.53 o 
  -5   7   7      214.15      152.68     29.02 o 
  -4   7   7       99.31       81.41     41.03 o 
  -3   7   7      582.06      556.28    108.93 o 
  -2   7   7      231.73      240.11     32.31 o 
  -1   7   7      654.23      666.30     47.63 o 
   0   7   7       99.21      107.02     32.76 o 
   1   7   7        0.47      -13.87     22.67 o 
   2   7   7       11.12       -3.87     24.47 o 
   3   7   7      492.74      470.62     41.05 o 
   4   7   7      460.58      455.64     49.11 o 
   5   7   7       43.82       38.67     34.36 o 
   6   7   7       54.66       37.99     37.45 o 
  -8   8   7        6.69      -35.47     46.25 o 
  -7   8   7      257.89      142.75     50.67 o 
  -6   8   7       59.30       41.36     26.66 o 
  -5   8   7      205.86      262.89     70.36 o 
  -4   8   7      238.73      299.47     99.51 o 
  -3   8   7       89.20      107.68     41.76 o 
  -2   8   7       75.43       97.39     40.71 o 
  -1   8   7        3.19       20.01     25.46 o 
   0   8   7      794.04      776.83     52.46 o 
   1   8   7       33.48        2.75     23.44 o 
   2   8   7      302.21      287.44     44.81 o 
   3   8   7        3.26      -24.05     24.05 o 
   4   8   7        2.41       18.91     46.03 o 
   5   8   7       74.33       15.64     40.33 o 
   6   8   7        7.54      -59.18     59.18 o 
  -8   9   7       43.30       40.51     34.63 o 
  -7   9   7        7.32       11.24     28.50 o 
  -6   9   7       14.22       53.11     44.96 o 
  -5   9   7      121.22      116.31     40.45 o 
  -4   9   7      766.17      635.73    123.62 o 
  -3   9   7      242.17      232.67     49.28 o 
  -2   9   7       29.04       18.93     38.98 o 
  -1   9   7      328.72      299.86     36.79 o 
   0   9   7        5.23       13.64     28.64 o 
   1   9   7       14.39      -23.78     23.78 o 
   2   9   7      258.13      301.81     35.69 o 
   3   9   7       80.87       35.48     45.66 o 
   4   9   7       14.26        0.48     28.45 o 
   5   9   7       43.92      -26.22     78.69 o 
  -8  10   7      496.38      327.80     69.92 o 
  -7  10   7        0.33        4.74     52.82 o 
  -6  10   7        1.66       58.64     62.25 o 
  -5  10   7      572.60      714.10     82.41 o 
  -4  10   7        1.36       -0.50     44.49 o 
  -3  10   7      292.73      285.73     96.66 o 
  -2  10   7      231.52      242.95     50.45 o 
  -1  10   7       89.70       74.34     61.81 o 
   0  10   7       46.58       60.17     36.19 o 
   1  10   7     1237.21     1282.32     64.20 o 
   2  10   7      320.50      348.76     37.14 o 
   3  10   7      137.43      108.67     45.14 o 
   4  10   7      228.62      219.55     36.10 o 
   5  10   7       93.79       60.27     72.55 o 
  -7  11   7      411.68      544.88    259.73 o 
  -6  11   7      108.29       85.13     52.60 o 
  -5  11   7       14.46       26.20     40.20 o 
  -4  11   7       72.44      113.64     48.76 o 
  -3  11   7       21.58       49.19     41.52 o 
  -2  11   7       17.98       17.45     40.44 o 
  -1  11   7       49.87       56.89     41.84 o 
   0  11   7     1398.15     1369.41     65.35 o 
   1  11   7       89.84       67.87     41.31 o 
   2  11   7       76.10       72.10     28.35 o 
   3  11   7      456.12      453.06     44.90 o 
   4  11   7        0.86      -26.56     26.56 o 
   5  11   7        9.82      -33.68     34.19 o 
  -7  12   7       60.29       85.87    102.80 o 
  -6  12   7       17.52       40.51    101.70 o 
  -5  12   7      420.69      379.46    140.28 o 
  -4  12   7       78.14       79.07     45.88 o 
  -3  12   7      141.53      119.07     46.87 o 
  -2  12   7      118.53       99.71     47.57 o 
  -1  12   7      173.47      173.73     52.87 o 
   0  12   7        7.55      -19.19     38.21 o 
   1  12   7      882.58      792.87     57.47 o 
   2  12   7       11.86       -5.20     49.86 o 
   3  12   7      187.59      209.43     47.77 o 
   4  12   7        0.31      -30.18     30.18 o 
  -7  13   7       23.77       79.04    110.91 o 
  -6  13   7      127.01      153.05     59.40 o 
  -5  13   7        6.30       -1.65     71.02 o 
  -4  13   7        2.17       37.99     41.25 o 
  -3  13   7       15.22       17.23     43.64 o 
  -2  13   7       10.86       -8.58     43.61 o 
  -1  13   7       81.62        7.74     44.69 o 
   0  13   7       20.61       56.43     70.36 o 
   1  13   7      129.18      129.24     50.54 o 
   2  13   7      231.48      222.23     62.13 o 
   3  13   7      177.23      152.71     30.52 o 
   4  13   7      265.13      288.85     50.37 o 
  -6  14   7       62.42       82.89     81.97 o 
  -5  14   7       35.30       38.82     65.75 o 
  -4  14   7      503.42      449.57     72.77 o 
  -3  14   7      282.51      265.28     64.22 o 
  -2  14   7      171.77      106.37     53.14 o 
  -1  14   7      120.14        9.62     46.84 o 
   0  14   7      307.76      290.07     61.42 o 
   1  14   7      129.95       70.81     38.29 o 
   2  14   7      318.20      328.68     35.75 o 
   3  14   7        1.59      -18.49     44.20 o 
  -6  15   7      205.86      160.09    126.25 o 
  -5  15   7       11.35        8.73     44.84 o 
  -4  15   7        1.01       -0.87     46.44 o 
  -3  15   7       70.81       33.05     47.06 o 
  -2  15   7       47.03       36.95     48.24 o 
  -1  15   7      118.51       50.53     52.21 o 
   0  15   7      305.13      215.00     58.79 o 
   1  15   7      134.92      137.94     56.74 o 
   2  15   7      360.63      285.28     47.09 o 
   3  15   7      110.58      128.79     64.85 o 
  -5  16   7       37.61       44.23     66.63 o 
  -4  16   7        0.16      -43.37     47.79 o 
  -3  16   7        3.04      -14.74     47.49 o 
  -2  16   7        5.43      -37.47     47.19 o 
  -1  16   7      224.93      131.73     59.91 o 
   0  16   7        6.80       -8.57     51.57 o 
   1  16   7        3.40      -30.09     51.51 o 
   2  16   7       82.27       49.85     41.05 o 
  -4  17   7       83.67        2.50     50.76 o 
  -3  17   7       48.06       -1.17     51.57 o 
  -2  17   7       22.01      -32.90     56.33 o 
  -1  17   7        4.28      -30.81     50.05 o 
   0  17   7      170.06       73.44     55.53 o 
   1  17   7       24.47      -40.05     56.11 o 
  -2  18   7      268.43      145.55     60.44 o 
  -1  18   7      103.97       44.82     57.27 o 
  -8   0   8        6.93        7.89     46.91 o 
  -6   0   8       23.84       56.55     46.91 o 
  -5   0   8        5.62       32.44     43.84 o 
  -4   0   8      484.93      368.01     59.26 o 
  -3   0   8     1403.59     1723.48    123.33 o 
  -2   0   8      329.18      405.49     59.62 o 
  -1   0   8      487.79      616.34     67.51 o 
   0   0   8      195.25      206.47     52.60 o 
   1   0   8      261.07      283.62     60.49 o 
   2   0   8     1562.47     1676.31    107.40 o 
   3   0   8      494.28      552.34     78.03 o 
   4   0   8       21.47       23.23     51.73 o 
   5   0   8        4.91       -1.75     50.85 o 
  -8   1   8        0.22      -13.51     31.58 o 
  -7   1   8        1.97        3.51     31.99 o 
  -6   1   8       18.32       -5.07     29.13 o 
  -5   1   8        0.68       15.67     30.50 o 
  -4   1   8      285.28      275.93     50.47 o 
  -3   1   8      312.90      486.21     61.46 o 
  -2   1   8      242.32      266.15     37.66 o 
  -1   1   8      165.30      221.99     36.58 o 
   0   1   8       20.68       28.85     28.97 o 
   1   1   8      393.84      423.89     46.95 o 
   2   1   8      292.54      355.05     46.47 o 
   3   1   8       72.34       77.92     38.43 o 
   4   1   8       83.90       32.70     36.88 o 
   5   1   8        6.02      -34.65     34.65 o 
  -8   2   8       75.56       17.43     33.86 o 
  -7   2   8        4.65      -13.42     30.44 o 
  -6   2   8       35.39       14.72     30.47 o 
  -5   2   8      256.03      137.22     37.09 o 
  -4   2   8      388.45      238.36     57.21 o 
  -3   2   8       14.66       15.90     27.84 o 
  -2   2   8       14.63       42.73     22.91 o 
  -1   2   8        0.06      -24.39     26.34 o 
   0   2   8      313.11      271.83     39.97 o 
   1   2   8        9.16      -26.56     28.51 o 
   2   2   8       18.03        7.54     30.84 o 
   3   2   8       23.55      -14.88     32.30 o 
   4   2   8       10.83      -33.93     33.93 o 
  -8   3   8       24.36       13.00     34.02 o 
  -7   3   8        2.29      -29.40     29.40 o 
  -6   3   8        3.26      -24.77     29.76 o 
  -5   3   8      143.44       58.91     29.20 o 
  -4   3   8       10.22       67.60     42.96 o 
  -3   3   8       69.77      120.35     37.11 o 
  -2   3   8        0.12       89.65     38.03 o 
  -1   3   8       55.11       39.18     24.05 o 
   0   3   8     1954.81     2141.99     92.28 o 
   1   3   8       44.41       25.96     34.19 o 
   2   3   8       44.25       29.89     32.67 o 
   3   3   8       52.11       42.05     33.75 o 
   4   3   8        0.57      -33.27     33.27 o 
  -7   4   8        6.07      -17.00     32.66 o 
  -6   4   8        1.15       -3.30     28.83 o 
  -5   4   8      288.84      199.42     84.39 o 
  -4   4   8        7.27      105.42     35.00 o 
  -3   4   8       29.80      133.51     56.33 o 
  -2   4   8      671.91      799.39     44.79 o 
  -1   4   8      278.65      286.90     36.22 o 
   0   4   8        4.82       -6.30     36.38 o 
   1   4   8      149.41       60.04     33.29 o 
   2   4   8      251.95      325.21     44.73 o 
   3   4   8      115.57      133.40     39.55 o 
   4   4   8        6.92      -20.50     35.29 o 
  -7   5   8      189.04      124.81     44.49 o 
  -6   5   8      582.38      384.45     70.58 o 
  -5   5   8        2.86      -30.25     71.45 o 
  -4   5   8      314.78      326.37    161.32 o 
  -3   5   8      577.32      328.77     81.54 o 
  -2   5   8        4.34       18.86     48.77 o 
  -1   5   8       14.29       10.13     24.29 o 
   0   5   8       41.77       29.54     33.10 o 
   1   5   8        7.76       -9.36     28.30 o 
   2   5   8      116.65       35.72     65.75 o 
   3   5   8      614.24      651.01     57.66 o 
   4   5   8       77.20       65.23     37.37 o 
  -7   6   8        8.64       10.70     32.08 o 
  -6   6   8        4.44      -24.99     76.71 o 
  -5   6   8        6.74       74.59     71.45 o 
  -4   6   8      151.93      216.24     80.66 o 
  -3   6   8      389.95      576.14    150.36 o 
  -2   6   8        0.31       41.70     63.78 o 
  -1   6   8        6.65       -8.60     34.48 o 
   0   6   8       50.71       22.43     25.89 o 
   1   6   8       65.23       40.29     31.74 o 
   2   6   8       52.55       13.46     35.07 o 
   3   6   8        3.51      -29.99     29.99 o 
   4   6   8        1.13        1.93     34.43 o 
  -7   7   8       16.12      -46.91     46.91 o 
  -6   7   8       68.49      140.35    130.63 o 
  -5   7   8       69.06       89.62    106.52 o 
  -4   7   8      255.56      314.95     79.78 o 
  -3   7   8       27.34      155.74     62.47 o 
  -2   7   8       84.34      127.66     45.28 o 
  -1   7   8      349.94      343.16     40.49 o 
   0   7   8      200.36      163.36     43.98 o 
   1   7   8      571.54      556.10     57.92 o 
   2   7   8      101.20       98.80     34.39 o 
   3   7   8        2.40       17.13     33.17 o 
   4   7   8       66.59       36.47     44.49 o 
  -7   8   8       10.47      183.24     41.64 o 
  -6   8   8      112.10      123.51    109.37 o 
  -5   8   8      131.17      159.44    120.99 o 
  -4   8   8      268.09      279.34    100.17 o 
  -3   8   8      132.95      184.57     49.71 o 
  -2   8   8      218.54      200.31     50.56 o 
  -1   8   8      538.85      554.07     79.13 o 
   0   8   8        1.01       10.09     58.34 o 
   1   8   8      272.39      169.23     32.62 o 
   2   8   8        7.15       -6.56     70.58 o 
   3   8   8       41.93        8.27     52.38 o 
   4   8   8       29.46      -10.52     58.74 o 
  -6   9   8      394.58      492.72     77.59 o 
  -5   9   8       82.69      120.76     96.22 o 
  -4   9   8        0.53      -25.86     47.12 o 
  -3   9   8       79.89       68.32     43.44 o 
  -2   9   8        2.75       -3.86     40.85 o 
  -1   9   8        3.62      -16.83     80.88 o 
   0   9   8      190.77      179.85     29.27 o 
   1   9   8        4.65       11.88     48.66 o 
   2   9   8       30.27      -20.05     44.27 o 
   3   9   8       28.82        3.47     32.02 o 
  -6  10   8       16.01       97.56     83.07 o 
  -5  10   8      300.70      419.08     80.22 o 
  -4  10   8       89.14       82.71     56.77 o 
  -3  10   8        0.92        7.10     40.56 o 
  -2  10   8       23.75      -29.62     41.11 o 
  -1  10   8       61.57       86.52     49.32 o 
   0  10   8       74.39       70.20     61.81 o 
   1  10   8       43.95       10.53     40.56 o 
   2  10   8       50.12      -13.14     31.21 o 
   3  10   8        0.81      -31.79     31.79 o 
  -6  11   8      213.35      265.21     63.12 o 
  -5  11   8        3.27       18.95     45.41 o 
  -4  11   8       84.26       97.79     49.99 o 
  -3  11   8       15.74      -31.04     42.25 o 
  -2  11   8       13.77      -27.27     43.38 o 
  -1  11   8       58.17       61.64     50.62 o 
   0  11   8       15.60      -26.69     78.47 o 
   1  11   8        0.52      -16.13     44.48 o 
   2  11   8       21.20        0.76     44.92 o 
  -5  12   8      391.26      411.63     79.78 o 
  -4  12   8      375.62      339.50     60.92 o 
  -3  12   8        6.32        5.61     58.96 o 
  -2  12   8       27.14      -21.50     46.44 o 
  -1  12   8      126.63       82.55     53.05 o 
   0  12   8        1.89       90.30     80.66 o 
   1  12   8        5.43       -8.84     34.23 o 
   2  12   8       49.39        6.98     31.40 o 
  -4  13   8        5.27      -16.94     41.40 o 
  -3  13   8       68.63       22.53     48.89 o 
  -2  13   8      478.34      419.43    141.59 o 
  -1  13   8      119.55       64.33     53.92 o 
   0  13   8      220.51      178.55     59.23 o 
   1  13   8       43.24       83.68     53.22 o 
  -3  14   8       25.08      -24.37     48.77 o 
  -2  14   8       16.11       16.37     51.81 o 
  -1  14   8      144.31       82.61     56.11 o 
   0  14   8        0.28      -50.92     93.81 o 
  -5   1   9      245.23      772.40     67.07 o 
  -3   1   9       87.32      176.63     35.76 o 
  -2   1   9        0.24      -17.75     27.90 o 
  -1   1   9       87.01       99.51     35.34 o 
   0   1   9       78.84       74.06     35.02 o 
   1   1   9       40.84       37.05     35.06 o 
   2   1   9       70.08       50.15     37.10 o 
  -5   2   9       26.04      605.82     66.19 o 
  -4   2   9       83.53      101.27     53.04 o 
  -3   2   9        2.24       39.93     47.78 o 
  -2   2   9        0.76       51.83     59.74 o 
  -1   2   9        5.29       23.80     30.44 o 
   0   2   9        4.59       22.58     31.93 o 
   1   2   9      196.78      179.66     52.38 o 
   2   2   9      718.52      790.30     63.74 o 
  -5   3   9        9.59      189.37     41.21 o 
  -4   3   9       56.73      128.81     30.14 o 
  -3   3   9      129.13      141.54     40.48 o 
  -2   3   9        0.68       30.99     52.97 o 
  -1   3   9        0.06      -17.24     29.23 o 
   0   3   9      177.83      225.97     42.31 o 
   1   3   9       46.95        2.81     32.48 o 
   2   3   9        3.36       11.88     39.45 o 
  -5   4   9       35.57      171.84     45.59 o 
  -4   4   9      286.46      401.96     56.32 o 
  -3   4   9       62.67       68.63     29.27 o 
  -2   4   9       37.58       76.28     38.52 o 
  -1   4   9       24.82       45.94     51.54 o 
   0   4   9       10.04      -13.59     31.12 o 
   1   4   9        0.40      -17.42     32.79 o 
   2   4   9       11.30      -40.13     46.69 o 
  -5   5   9      106.84      162.18     95.78 o 
  -4   5   9        4.88      126.10     40.87 o 
  -3   5   9        1.66       65.02     55.31 o 
  -2   5   9        0.76       78.22     90.30 o 
  -1   5   9      281.95      308.86     38.29 o 
   0   5   9       52.18       -0.91     64.22 o 
   1   5   9        7.35      -31.85     31.85 o 
  -4   6   9      202.16      238.94     59.84 o 
  -3   6   9       12.73       35.23     54.80 o 
  -2   6   9      364.62      367.64     53.49 o 
  -1   6   9      414.31      477.87    111.56 o 
   0   6   9        0.23       -7.71     32.26 o 
   1   6   9       82.48       37.26     34.99 o 
  -4   7   9      300.31      398.04     80.22 o 
  -3   7   9       31.38       53.96     48.88 o 
  -2   7   9      305.63      351.90     64.96 o 
  -1   7   9        8.58      102.26     69.04 o 
   0   7   9       33.45       38.00     38.40 o 
   1   7   9      285.42      234.70     79.13 o 
  -3   8   9       11.38        4.70     44.81 o 
  -2   8   9        0.08       11.86     39.05 o 
  -1   8   9       25.43        4.24     63.10 o 
   0   8   9       48.17       74.96     46.03 o 
  -2   9   9       15.48      -35.95     56.55 o 
  -1   9   9       78.41       81.10     44.71 o 
                                                 
